# Supplementary material for: Machine learning approaches to predict age from accelerometer records of physical activity at biobank scale
Source: PLOS Digit Health. 2023 Jan 24;2(1):e0000176. doi: 10.1371/journal.pdig.0000176 (PMC9931315; doi:10.1371/journal.pdig.0000176)
Supplement: S1 Table — Estimates plus/minus standard deviation of the estimate across the folds. (XLS) [file pdig.0000176.s019.xls]

## Sheet: pa_performances (1)
Model	View	N	R2	MAE	RMSE
Age_PhysicalActivity_*_*_*_*_*_*_*_*_*_*	*	77269	0.634+-0.032	3.735+-0.178	4.713+-0.196
Age_PhysicalActivity_FullWeek_*_*_*_*_*_*_*_*_*	FullWeek	77378	0.597+-0.041	3.917+-0.218	4.945+-0.240
Age_PhysicalActivity_FullWeek_Acceleration_*_*_*_*_*_*_*_*	FullWeek	78661	0.385+-0.010	4.906+-0.068	6.118+-0.066
Age_PhysicalActivity_FullWeek_Acceleration_1DCNN_4_0_Adam_0.001_0_0_0	FullWeek	78661	0.385+-0.010	4.906+-0.068	6.118+-0.066
Age_PhysicalActivity_FullWeek_GramianAngularField1minDifference_*_*_*_*_*_*_*_*	FullWeek	99456	0.416+-0.008	4.895+-0.049	6.121+-0.049
Age_PhysicalActivity_FullWeek_GramianAngularField1minDifference_DenseNet121_1_1024_Adam_0.0001_0.1_0.5_1.0	FullWeek	99456	0.387+-0.009	5.030+-0.060	6.270+-0.050
Age_PhysicalActivity_FullWeek_GramianAngularField1minDifference_DenseNet169_1_1024_Adam_0.0001_0.1_0.5_1.0	FullWeek	99456	0.385+-0.011	5.039+-0.059	6.281+-0.062
Age_PhysicalActivity_FullWeek_GramianAngularField1minDifference_DenseNet201_1_1024_Adam_0.0001_0.1_0.5_1.0	FullWeek	99456	0.384+-0.011	5.036+-0.066	6.289+-0.056
Age_PhysicalActivity_FullWeek_GramianAngularField1minDifference_InceptionResNetV2_1_1024_Adam_0.0001_0.1_0.5_1.0	FullWeek	99456	0.393+-0.009	4.993+-0.046	6.241+-0.046
Age_PhysicalActivity_FullWeek_GramianAngularField1minDifference_InceptionV3_1_1024_Adam_0.0001_0.1_0.5_1.0	FullWeek	99456	0.373+-0.015	5.101+-0.086	6.344+-0.081
Age_PhysicalActivity_FullWeek_GramianAngularField1minDifference_ResNeXt101_1_1024_Adam_0.0001_0.1_0.5_1.0	FullWeek	99456	0.366+-0.024	5.145+-0.132	6.379+-0.121
Age_PhysicalActivity_FullWeek_GramianAngularField1minDifference_ResNeXt50_1_1024_Adam_0.0001_0.1_0.5_1.0	FullWeek	99456	0.381+-0.010	5.057+-0.044	6.304+-0.043
Age_PhysicalActivity_FullWeek_GramianAngularField1minDifference_ResNet101V2_1_1024_Adam_0.0001_0.1_0.5_1.0	FullWeek	99456	0.381+-0.009	5.054+-0.056	6.303+-0.048
Age_PhysicalActivity_FullWeek_GramianAngularField1minDifference_ResNet152V2_1_1024_Adam_0.0001_0.1_0.5_1.0	FullWeek	99456	0.381+-0.008	5.041+-0.045	6.304+-0.046
Age_PhysicalActivity_FullWeek_GramianAngularField1minDifference_ResNet50V2_1_1024_Adam_0.0001_0.1_0.5_1.0	FullWeek	99456	0.373+-0.010	5.074+-0.048	6.344+-0.057
Age_PhysicalActivity_FullWeek_GramianAngularField1minDifference_Xception_1_1024_Adam_0.0001_0.1_0.5_1.0	FullWeek	99456	0.368+-0.009	5.123+-0.069	6.366+-0.056
Age_PhysicalActivity_FullWeek_GramianAngularField1minSummation_*_*_*_*_*_*_*_*	FullWeek	99456	0.416+-0.007	4.898+-0.043	6.123+-0.043
Age_PhysicalActivity_FullWeek_GramianAngularField1minSummation_DenseNet121_1_1024_Adam_0.0001_0.1_0.5_1.0	FullWeek	99456	0.380+-0.013	5.045+-0.070	6.306+-0.073
Age_PhysicalActivity_FullWeek_GramianAngularField1minSummation_DenseNet169_1_1024_Adam_0.0001_0.1_0.5_1.0	FullWeek	99456	0.381+-0.010	5.068+-0.061	6.301+-0.061
Age_PhysicalActivity_FullWeek_GramianAngularField1minSummation_DenseNet201_1_1024_Adam_0.0001_0.1_0.5_1.0	FullWeek	99456	0.378+-0.010	5.058+-0.035	6.320+-0.052
Age_PhysicalActivity_FullWeek_GramianAngularField1minSummation_InceptionResNetV2_1_1024_Adam_0.0001_0.1_0.5_1.0	FullWeek	99456	0.382+-0.020	5.019+-0.068	6.300+-0.119
Age_PhysicalActivity_FullWeek_GramianAngularField1minSummation_InceptionV3_1_1024_Adam_0.0001_0.1_0.5_1.0	FullWeek	99456	0.366+-0.009	5.124+-0.071	6.380+-0.059
Age_PhysicalActivity_FullWeek_GramianAngularField1minSummation_ResNeXt101_1_1024_Adam_0.0001_0.1_0.5_1.0	FullWeek	99456	0.376+-0.012	5.090+-0.085	6.326+-0.062
Age_PhysicalActivity_FullWeek_GramianAngularField1minSummation_ResNeXt50_1_1024_Adam_0.0001_0.1_0.5_1.0	FullWeek	99456	0.376+-0.015	5.071+-0.083	6.328+-0.091
Age_PhysicalActivity_FullWeek_GramianAngularField1minSummation_ResNet101V2_1_1024_Adam_0.0001_0.1_0.5_1.0	FullWeek	99456	0.378+-0.014	5.058+-0.071	6.320+-0.079
Age_PhysicalActivity_FullWeek_GramianAngularField1minSummation_ResNet152V2_1_1024_Adam_0.0001_0.1_0.5_1.0	FullWeek	99456	0.378+-0.010	5.071+-0.055	6.318+-0.057
Age_PhysicalActivity_FullWeek_GramianAngularField1minSummation_ResNet50V2_1_1024_Adam_0.0001_0.1_0.5_1.0	FullWeek	99456	0.371+-0.011	5.101+-0.064	6.352+-0.063
Age_PhysicalActivity_FullWeek_GramianAngularField1minSummation_Xception_1_1024_Adam_0.0001_0.1_0.5_1.0	FullWeek	99456	0.367+-0.013	5.114+-0.085	6.371+-0.066
Age_PhysicalActivity_FullWeek_MarkovTransitionField1min_*_*_*_*_*_*_*_*	FullWeek	99456	0.422+-0.010	4.868+-0.050	6.088+-0.055
Age_PhysicalActivity_FullWeek_MarkovTransitionField1min_DenseNet121_1_1024_Adam_0.0001_0.1_0.5_1.0	FullWeek	99456	0.383+-0.014	5.031+-0.055	6.295+-0.066
Age_PhysicalActivity_FullWeek_MarkovTransitionField1min_DenseNet169_1_1024_Adam_0.0001_0.1_0.5_1.0	FullWeek	99456	0.384+-0.010	5.033+-0.064	6.290+-0.049
Age_PhysicalActivity_FullWeek_MarkovTransitionField1min_DenseNet201_1_1024_Adam_0.0001_0.1_0.5_1.0	FullWeek	99456	0.386+-0.013	5.027+-0.070	6.280+-0.066
Age_PhysicalActivity_FullWeek_MarkovTransitionField1min_InceptionResNetV2_1_1024_Adam_0.0001_0.1_0.5_1.0	FullWeek	99456	0.391+-0.016	5.009+-0.066	6.252+-0.076
Age_PhysicalActivity_FullWeek_MarkovTransitionField1min_InceptionV3_1_1024_Adam_0.0001_0.1_0.5_1.0	FullWeek	99456	0.354+-0.018	5.185+-0.105	6.437+-0.090
Age_PhysicalActivity_FullWeek_MarkovTransitionField1min_ResNeXt101_1_1024_Adam_0.0001_0.1_0.5_1.0	FullWeek	99456	0.373+-0.018	5.088+-0.118	6.344+-0.088
Age_PhysicalActivity_FullWeek_MarkovTransitionField1min_ResNeXt50_1_1024_Adam_0.0001_0.1_0.5_1.0	FullWeek	99456	0.386+-0.010	5.048+-0.055	6.277+-0.058
Age_PhysicalActivity_FullWeek_MarkovTransitionField1min_ResNet101V2_1_1024_Adam_0.0001_0.1_0.5_1.0	FullWeek	99456	0.375+-0.011	5.086+-0.045	6.336+-0.057
Age_PhysicalActivity_FullWeek_MarkovTransitionField1min_ResNet152V2_1_1024_Adam_0.0001_0.1_0.5_1.0	FullWeek	99456	0.378+-0.012	5.061+-0.051	6.317+-0.056
Age_PhysicalActivity_FullWeek_MarkovTransitionField1min_ResNet50V2_1_1024_Adam_0.0001_0.1_0.5_1.0	FullWeek	99456	0.368+-0.012	5.130+-0.095	6.369+-0.076
Age_PhysicalActivity_FullWeek_MarkovTransitionField1min_Xception_1_1024_Adam_0.0001_0.1_0.5_1.0	FullWeek	99456	0.357+-0.010	5.162+-0.074	6.425+-0.065
Age_PhysicalActivity_FullWeek_RecurrencePlots1min_*_*_*_*_*_*_*_*	FullWeek	99456	0.389+-0.008	5.017+-0.043	6.264+-0.047
Age_PhysicalActivity_FullWeek_RecurrencePlots1min_DenseNet121_1_1024_Adam_0.0001_0.1_0.5_1.0	FullWeek	99456	0.341+-0.010	5.220+-0.063	6.503+-0.062
Age_PhysicalActivity_FullWeek_RecurrencePlots1min_DenseNet169_1_1024_Adam_0.0001_0.1_0.5_1.0	FullWeek	99456	0.341+-0.009	5.213+-0.062	6.501+-0.064
Age_PhysicalActivity_FullWeek_RecurrencePlots1min_DenseNet201_1_1024_Adam_0.0001_0.1_0.5_1.0	FullWeek	99456	0.341+-0.009	5.219+-0.031	6.504+-0.049
Age_PhysicalActivity_FullWeek_RecurrencePlots1min_InceptionResNetV2_1_1024_Adam_0.0001_0.1_0.5_1.0	FullWeek	99456	0.357+-0.011	5.153+-0.075	6.423+-0.063
Age_PhysicalActivity_FullWeek_RecurrencePlots1min_InceptionV3_1_1024_Adam_0.0001_0.1_0.5_1.0	FullWeek	99456	0.334+-0.016	5.252+-0.064	6.536+-0.073
Age_PhysicalActivity_FullWeek_RecurrencePlots1min_ResNeXt101_1_1024_Adam_0.0001_0.1_0.5_1.0	FullWeek	99456	0.344+-0.012	5.209+-0.065	6.488+-0.069
Age_PhysicalActivity_FullWeek_RecurrencePlots1min_ResNeXt50_1_1024_Adam_0.0001_0.1_0.5_1.0	FullWeek	99456	0.345+-0.007	5.231+-0.055	6.486+-0.040
Age_PhysicalActivity_FullWeek_RecurrencePlots1min_ResNet101V2_1_1024_Adam_0.0001_0.1_0.5_1.0	FullWeek	99456	0.339+-0.011	5.230+-0.061	6.512+-0.064
Age_PhysicalActivity_FullWeek_RecurrencePlots1min_ResNet152V2_1_1024_Adam_0.0001_0.1_0.5_1.0	FullWeek	99456	0.341+-0.012	5.212+-0.050	6.506+-0.080
Age_PhysicalActivity_FullWeek_RecurrencePlots1min_ResNet50V2_1_1024_Adam_0.0001_0.1_0.5_1.0	FullWeek	99456	0.330+-0.019	5.283+-0.078	6.556+-0.100
Age_PhysicalActivity_FullWeek_RecurrencePlots1min_Xception_1_1024_Adam_0.0001_0.1_0.5_1.0	FullWeek	99456	0.332+-0.012	5.261+-0.092	6.549+-0.069
Age_PhysicalActivity_FullWeek_Scalars_*_*_*_*_*_*_*_*	FullWeek	99862	0.576+-0.074	4.149+-0.407	5.220+-0.422
Age_PhysicalActivity_FullWeek_Scalars_ElasticNet_0_0_0_0_0_0_0	FullWeek	99862	0.556+-0.024	4.261+-0.116	5.338+-0.144
Age_PhysicalActivity_FullWeek_Scalars_LightGBM_0_0_0_0_0_0_0	FullWeek	99862	0.594+-0.006	4.057+-0.020	5.107+-0.027
Age_PhysicalActivity_FullWeek_Scalars_NeuralNetwork_0_0_0_0_0_0_0	FullWeek	99862	0.503+-0.048	4.484+-0.209	5.649+-0.272
Age_PhysicalActivity_FullWeek_TimeSeriesFeatures_*_*_*_*_*_*_*_*	FullWeek	98222	0.418+-0.006	4.847+-0.058	6.113+-0.041
Age_PhysicalActivity_FullWeek_TimeSeriesFeatures_1DCNN_9_0_Adam_0.001_0_0_0	FullWeek	98222	0.418+-0.006	4.847+-0.058	6.113+-0.041
Age_PhysicalActivity_Walking_*_*_*_*_*_*_*_*_*	Walking	98215	0.397+-0.013	5.029+-0.058	6.224+-0.064
Age_PhysicalActivity_Walking_3D_*_*_*_*_*_*_*_*	Walking	98215	0.323+-0.014	5.476+-0.074	6.594+-0.069
Age_PhysicalActivity_Walking_3D_1DCNN_8_0_Adam_0.001_0_0_0	Walking	98215	0.323+-0.014	5.476+-0.074	6.594+-0.069
