# Supplementary material for: Machine learning approaches to predict age from accelerometer records of physical activity at biobank scale
Source: PLOS Digit Health. 2023 Jan 24;2(1):e0000176. doi: 10.1371/journal.pdig.0000176 (PMC9931315; doi:10.1371/journal.pdig.0000176)
Supplement: S4 Table — (XLSX) [file pdig.0000176.s022.xlsx]

## Sheet: Sheet1
SNP ID	Chr	Position	EA;NEA	MAF	Beta	SE	Pvalue	nSNPs	Closest Genes
rs115648484	6	25938767	T;A	0.067	-0.177	0.032	4.4e-08	207	LRRC16A;SCGN;HIST1H1C;HIST1H4C;HIST1H1T
rs1883215	6	26314233	G;C	0.086	-0.159	0.029	2.9e-08	92
6:26975605_TA_T	6	26975605	TA;T	0.11	-0.148	0.027	4.7e-08	23
rs13217620	6	27653120	C;T	0.061	-0.184	0.03	8.8e-10	327	PRSS16
6:28226546_CAA_C	6	28226546	CAA;C	0.049	0.18	0.032	2.9e-08	1
rs7752448	6	28301099	A;G	0.093	-0.161	0.028	7.3e-09	395
6:28361249_TA_T	6	28361249	TA;T	0.205	-0.141	0.025	2.5e-08	1
rs780222578	6	28677045	C;CA	0.106	0.145	0.026	2.7e-08	282
rs570941521	6	28792831	G;GAAA	0.002	-0.199	0.034	7.5e-09	1
rs429479	6	29372323	A;G	0.079	-0.174	0.028	4.2e-10	283	OR5V1;OR12D3;OR12D2;OR11A1;OR10C1;OR2H1;MAS1L;UBD;GABBR1;OR2H2
rs141341221	1	64176492	G;C	0.027	-0.579	0.103	1.9e-08	2
