# Supplementary material for: Machine learning approaches to predict age from accelerometer records of physical activity at biobank scale
Source: PLOS Digit Health. 2023 Jan 24;2(1):e0000176. doi: 10.1371/journal.pdig.0000176 (PMC9931315; doi:10.1371/journal.pdig.0000176)
Supplement: S5 Table — (XLSX) [file pdig.0000176.s023.xlsx]

## Sheet: Sheet1
Main dimension	Subdimension	Sub-subdimension (subcategory)	Feature	Sub Field	Sample Size
Brain	MRI	GreyMatterVolumes	Volume of grey matter in Frontal Pole (left)	-	41194
Brain	MRI	GreyMatterVolumes	Volume of grey matter in Frontal Pole (right)	-	41194
Brain	MRI	GreyMatterVolumes	Volume of grey matter in Insular Cortex (left)	-	41194
Brain	MRI	GreyMatterVolumes	Volume of grey matter in Insular Cortex (right)	-	41194
Brain	MRI	GreyMatterVolumes	Volume of grey matter in Superior Frontal Gyrus (left)	-	41194
Brain	MRI	GreyMatterVolumes	Volume of grey matter in Superior Frontal Gyrus (right)	-	41194
Brain	MRI	GreyMatterVolumes	Volume of grey matter in Middle Frontal Gyrus (left)	-	41194
Brain	MRI	GreyMatterVolumes	Volume of grey matter in Middle Frontal Gyrus (right)	-	41194
Brain	MRI	GreyMatterVolumes	Volume of grey matter in Inferior Frontal Gyrus, pars triangularis (left)	-	41194
Brain	MRI	GreyMatterVolumes	Volume of grey matter in Inferior Frontal Gyrus, pars triangularis (right)	-	41194
Brain	MRI	GreyMatterVolumes	Volume of grey matter in Inferior Frontal Gyrus, pars opercularis (left)	-	41194
Brain	MRI	GreyMatterVolumes	Volume of grey matter in Inferior Frontal Gyrus, pars opercularis (right)	-	41194
Brain	MRI	GreyMatterVolumes	Volume of grey matter in Precentral Gyrus (left)	-	41194
Brain	MRI	GreyMatterVolumes	Volume of grey matter in Precentral Gyrus (right)	-	41194
Brain	MRI	GreyMatterVolumes	Volume of grey matter in Temporal Pole (left)	-	41194
Brain	MRI	GreyMatterVolumes	Volume of grey matter in Temporal Pole (right)	-	41194
Brain	MRI	GreyMatterVolumes	Volume of grey matter in Superior Temporal Gyrus, anterior division (left)	-	41194
Brain	MRI	GreyMatterVolumes	Volume of grey matter in Superior Temporal Gyrus, anterior division (right)	-	41194
Brain	MRI	GreyMatterVolumes	Volume of grey matter in Superior Temporal Gyrus, posterior division (left)	-	41194
Brain	MRI	GreyMatterVolumes	Volume of grey matter in Superior Temporal Gyrus, posterior division (right)	-	41194
Brain	MRI	GreyMatterVolumes	Volume of grey matter in Middle Temporal Gyrus, anterior division (left)	-	41194
Brain	MRI	GreyMatterVolumes	Volume of grey matter in Middle Temporal Gyrus, anterior division (right)	-	41194
Brain	MRI	GreyMatterVolumes	Volume of grey matter in Middle Temporal Gyrus, posterior division (left)	-	41194
Brain	MRI	GreyMatterVolumes	Volume of grey matter in Middle Temporal Gyrus, posterior division (right)	-	41194
Brain	MRI	GreyMatterVolumes	Volume of grey matter in Middle Temporal Gyrus, temporooccipital part (left)	-	41194
Brain	MRI	GreyMatterVolumes	Volume of grey matter in Middle Temporal Gyrus, temporooccipital part (right)	-	41194
Brain	MRI	GreyMatterVolumes	Volume of grey matter in Inferior Temporal Gyrus, anterior division (left)	-	41194
Brain	MRI	GreyMatterVolumes	Volume of grey matter in Inferior Temporal Gyrus, anterior division (right)	-	41194
Brain	MRI	GreyMatterVolumes	Volume of grey matter in Inferior Temporal Gyrus, posterior division (left)	-	41194
Brain	MRI	GreyMatterVolumes	Volume of grey matter in Inferior Temporal Gyrus, posterior division (right)	-	41194
Brain	MRI	GreyMatterVolumes	Volume of grey matter in Inferior Temporal Gyrus, temporooccipital part (left)	-	41194
Brain	MRI	GreyMatterVolumes	Volume of grey matter in Inferior Temporal Gyrus, temporooccipital part (right)	-	41194
Brain	MRI	GreyMatterVolumes	Volume of grey matter in Postcentral Gyrus (left)	-	41194
Brain	MRI	GreyMatterVolumes	Volume of grey matter in Postcentral Gyrus (right)	-	41194
Brain	MRI	GreyMatterVolumes	Volume of grey matter in Superior Parietal Lobule (left)	-	41194
Brain	MRI	GreyMatterVolumes	Volume of grey matter in Superior Parietal Lobule (right)	-	41194
Brain	MRI	GreyMatterVolumes	Volume of grey matter in Supramarginal Gyrus, anterior division (left)	-	41194
Brain	MRI	GreyMatterVolumes	Volume of grey matter in Supramarginal Gyrus, anterior division (right)	-	41194
Brain	MRI	GreyMatterVolumes	Volume of grey matter in Supramarginal Gyrus, posterior division (left)	-	41194
Brain	MRI	GreyMatterVolumes	Volume of grey matter in Supramarginal Gyrus, posterior division (right)	-	41194
Brain	MRI	GreyMatterVolumes	Volume of grey matter in Angular Gyrus (left)	-	41194
Brain	MRI	GreyMatterVolumes	Volume of grey matter in Angular Gyrus (right)	-	41194
Brain	MRI	GreyMatterVolumes	Volume of grey matter in Lateral Occipital Cortex, superior division (left)	-	41194
Brain	MRI	GreyMatterVolumes	Volume of grey matter in Lateral Occipital Cortex, superior division (right)	-	41194
Brain	MRI	GreyMatterVolumes	Volume of grey matter in Lateral Occipital Cortex, inferior division (left)	-	41194
Brain	MRI	GreyMatterVolumes	Volume of grey matter in Lateral Occipital Cortex, inferior division (right)	-	41194
Brain	MRI	GreyMatterVolumes	Volume of grey matter in Intracalcarine Cortex (left)	-	41194
Brain	MRI	GreyMatterVolumes	Volume of grey matter in Intracalcarine Cortex (right)	-	41194
Brain	MRI	GreyMatterVolumes	Volume of grey matter in Frontal Medial Cortex (left)	-	41194
Brain	MRI	GreyMatterVolumes	Volume of grey matter in Frontal Medial Cortex (right)	-	41194
Brain	MRI	GreyMatterVolumes	Volume of grey matter in Juxtapositional Lobule Cortex (formerly Supplementary Motor Cortex) (left)	-	41194
Brain	MRI	GreyMatterVolumes	Volume of grey matter in Juxtapositional Lobule Cortex (formerly Supplementary Motor Cortex) (right)	-	41194
Brain	MRI	GreyMatterVolumes	Volume of grey matter in Subcallosal Cortex (left)	-	41194
Brain	MRI	GreyMatterVolumes	Volume of grey matter in Subcallosal Cortex (right)	-	41194
Brain	MRI	GreyMatterVolumes	Volume of grey matter in Paracingulate Gyrus (left)	-	41194
Brain	MRI	GreyMatterVolumes	Volume of grey matter in Paracingulate Gyrus (right)	-	41194
Brain	MRI	GreyMatterVolumes	Volume of grey matter in Cingulate Gyrus, anterior division (left)	-	41194
Brain	MRI	GreyMatterVolumes	Volume of grey matter in Cingulate Gyrus, anterior division (right)	-	41194
Brain	MRI	GreyMatterVolumes	Volume of grey matter in Cingulate Gyrus, posterior division (left)	-	41194
Brain	MRI	GreyMatterVolumes	Volume of grey matter in Cingulate Gyrus, posterior division (right)	-	41194
Brain	MRI	GreyMatterVolumes	Volume of grey matter in Precuneous Cortex (left)	-	41194
Brain	MRI	GreyMatterVolumes	Volume of grey matter in Precuneous Cortex (right)	-	41194
Brain	MRI	GreyMatterVolumes	Volume of grey matter in Cuneal Cortex (left)	-	41194
Brain	MRI	GreyMatterVolumes	Volume of grey matter in Cuneal Cortex (right)	-	41194
Brain	MRI	GreyMatterVolumes	Volume of grey matter in Frontal Orbital Cortex (left)	-	41194
Brain	MRI	GreyMatterVolumes	Volume of grey matter in Frontal Orbital Cortex (right)	-	41194
Brain	MRI	GreyMatterVolumes	Volume of grey matter in Parahippocampal Gyrus, anterior division (left)	-	41194
Brain	MRI	GreyMatterVolumes	Volume of grey matter in Parahippocampal Gyrus, anterior division (right)	-	41194
Brain	MRI	GreyMatterVolumes	Volume of grey matter in Parahippocampal Gyrus, posterior division (left)	-	41194
Brain	MRI	GreyMatterVolumes	Volume of grey matter in Parahippocampal Gyrus, posterior division (right)	-	41194
Brain	MRI	GreyMatterVolumes	Volume of grey matter in Lingual Gyrus (left)	-	41194
Brain	MRI	GreyMatterVolumes	Volume of grey matter in Lingual Gyrus (right)	-	41194
Brain	MRI	GreyMatterVolumes	Volume of grey matter in Temporal Fusiform Cortex, anterior division (left)	-	41194
Brain	MRI	GreyMatterVolumes	Volume of grey matter in Temporal Fusiform Cortex, anterior division (right)	-	41194
Brain	MRI	GreyMatterVolumes	Volume of grey matter in Temporal Fusiform Cortex, posterior division (left)	-	41194
Brain	MRI	GreyMatterVolumes	Volume of grey matter in Temporal Fusiform Cortex, posterior division (right)	-	41194
Brain	MRI	GreyMatterVolumes	Volume of grey matter in Temporal Occipital Fusiform Cortex (left)	-	41194
Brain	MRI	GreyMatterVolumes	Volume of grey matter in Temporal Occipital Fusiform Cortex (right)	-	41194
Brain	MRI	GreyMatterVolumes	Volume of grey matter in Occipital Fusiform Gyrus (left)	-	41194
Brain	MRI	GreyMatterVolumes	Volume of grey matter in Occipital Fusiform Gyrus (right)	-	41194
Brain	MRI	GreyMatterVolumes	Volume of grey matter in Frontal Operculum Cortex (left)	-	41194
Brain	MRI	GreyMatterVolumes	Volume of grey matter in Frontal Operculum Cortex (right)	-	41194
Brain	MRI	GreyMatterVolumes	Volume of grey matter in Central Opercular Cortex (left)	-	41194
Brain	MRI	GreyMatterVolumes	Volume of grey matter in Central Opercular Cortex (right)	-	41194
Brain	MRI	GreyMatterVolumes	Volume of grey matter in Parietal Operculum Cortex (left)	-	41194
Brain	MRI	GreyMatterVolumes	Volume of grey matter in Parietal Operculum Cortex (right)	-	41194
Brain	MRI	GreyMatterVolumes	Volume of grey matter in Planum Polare (left)	-	41194
Brain	MRI	GreyMatterVolumes	Volume of grey matter in Planum Polare (right)	-	41194
Brain	MRI	GreyMatterVolumes	Volume of grey matter in Heschl's Gyrus (includes H1 and H2) (left)	-	41194
Brain	MRI	GreyMatterVolumes	Volume of grey matter in Heschl's Gyrus (includes H1 and H2) (right)	-	41194
Brain	MRI	GreyMatterVolumes	Volume of grey matter in Planum Temporale (left)	-	41194
Brain	MRI	GreyMatterVolumes	Volume of grey matter in Planum Temporale (right)	-	41194
Brain	MRI	GreyMatterVolumes	Volume of grey matter in Supracalcarine Cortex (left)	-	41194
Brain	MRI	GreyMatterVolumes	Volume of grey matter in Supracalcarine Cortex (right)	-	41194
Brain	MRI	GreyMatterVolumes	Volume of grey matter in Occipital Pole (left)	-	41194
Brain	MRI	GreyMatterVolumes	Volume of grey matter in Occipital Pole (right)	-	41194
Brain	MRI	GreyMatterVolumes	Volume of grey matter in Thalamus (left)	-	41194
Brain	MRI	GreyMatterVolumes	Volume of grey matter in Thalamus (right)	-	41194
Brain	MRI	GreyMatterVolumes	Volume of grey matter in Caudate (left)	-	41194
Brain	MRI	GreyMatterVolumes	Volume of grey matter in Caudate (right)	-	41194
Brain	MRI	GreyMatterVolumes	Volume of grey matter in Putamen (left)	-	41194
Brain	MRI	GreyMatterVolumes	Volume of grey matter in Putamen (right)	-	41194
Brain	MRI	GreyMatterVolumes	Volume of grey matter in Pallidum (left)	-	41194
Brain	MRI	GreyMatterVolumes	Volume of grey matter in Pallidum (right)	-	41194
Brain	MRI	GreyMatterVolumes	Volume of grey matter in Hippocampus (left)	-	41194
Brain	MRI	GreyMatterVolumes	Volume of grey matter in Hippocampus (right)	-	41194
Brain	MRI	GreyMatterVolumes	Volume of grey matter in Amygdala (left)	-	41194
Brain	MRI	GreyMatterVolumes	Volume of grey matter in Amygdala (right)	-	41194
Brain	MRI	GreyMatterVolumes	Volume of grey matter in Ventral Striatum (left)	-	41194
Brain	MRI	GreyMatterVolumes	Volume of grey matter in Ventral Striatum (right)	-	41194
Brain	MRI	GreyMatterVolumes	Volume of grey matter in Brain-Stem	-	41194
Brain	MRI	GreyMatterVolumes	Volume of grey matter in I-IV Cerebellum (left)	-	41194
Brain	MRI	GreyMatterVolumes	Volume of grey matter in I-IV Cerebellum (right)	-	41194
Brain	MRI	GreyMatterVolumes	Volume of grey matter in V Cerebellum (left)	-	41194
Brain	MRI	GreyMatterVolumes	Volume of grey matter in V Cerebellum (right)	-	41194
Brain	MRI	GreyMatterVolumes	Volume of grey matter in VI Cerebellum (left)	-	41194
Brain	MRI	GreyMatterVolumes	Volume of grey matter in VI Cerebellum (vermis)	-	41194
Brain	MRI	GreyMatterVolumes	Volume of grey matter in VI Cerebellum (right)	-	41194
Brain	MRI	GreyMatterVolumes	Volume of grey matter in Crus I Cerebellum (left)	-	41194
Brain	MRI	GreyMatterVolumes	Volume of grey matter in Crus I Cerebellum (vermis)	-	41194
Brain	MRI	GreyMatterVolumes	Volume of grey matter in Crus I Cerebellum (right)	-	41194
Brain	MRI	GreyMatterVolumes	Volume of grey matter in Crus II Cerebellum (left)	-	41194
Brain	MRI	GreyMatterVolumes	Volume of grey matter in Crus II Cerebellum (vermis)	-	41194
Brain	MRI	GreyMatterVolumes	Volume of grey matter in Crus II Cerebellum (right)	-	41194
Brain	MRI	GreyMatterVolumes	Volume of grey matter in VIIb Cerebellum (left)	-	41194
Brain	MRI	GreyMatterVolumes	Volume of grey matter in VIIb Cerebellum (vermis)	-	41194
Brain	MRI	GreyMatterVolumes	Volume of grey matter in VIIb Cerebellum (right)	-	41194
Brain	MRI	GreyMatterVolumes	Volume of grey matter in VIIIa Cerebellum (left)	-	41194
Brain	MRI	GreyMatterVolumes	Volume of grey matter in VIIIa Cerebellum (vermis)	-	41194
Brain	MRI	GreyMatterVolumes	Volume of grey matter in VIIIa Cerebellum (right)	-	41194
Brain	MRI	GreyMatterVolumes	Volume of grey matter in VIIIb Cerebellum (left)	-	41194
Brain	MRI	GreyMatterVolumes	Volume of grey matter in VIIIb Cerebellum (vermis)	-	41194
Brain	MRI	GreyMatterVolumes	Volume of grey matter in VIIIb Cerebellum (right)	-	41194
Brain	MRI	GreyMatterVolumes	Volume of grey matter in IX Cerebellum (left)	-	41194
Brain	MRI	GreyMatterVolumes	Volume of grey matter in IX Cerebellum (vermis)	-	41194
Brain	MRI	GreyMatterVolumes	Volume of grey matter in IX Cerebellum (right)	-	41194
Brain	MRI	GreyMatterVolumes	Volume of grey matter in X Cerebellum (left)	-	41194
Brain	MRI	GreyMatterVolumes	Volume of grey matter in X Cerebellum (vermis)	-	41194
Brain	MRI	GreyMatterVolumes	Volume of grey matter in X Cerebellum (right)	-	41194
Brain	MRI	SubcorticalVolumes	Volume of thalamus (left)	-	41182
Brain	MRI	SubcorticalVolumes	Volume of thalamus (right)	-	41182
Brain	MRI	SubcorticalVolumes	Volume of caudate (left)	-	41182
Brain	MRI	SubcorticalVolumes	Volume of caudate (right)	-	41182
Brain	MRI	SubcorticalVolumes	Volume of putamen (left)	-	41182
Brain	MRI	SubcorticalVolumes	Volume of putamen (right)	-	41182
Brain	MRI	SubcorticalVolumes	Volume of pallidum (left)	-	41182
Brain	MRI	SubcorticalVolumes	Volume of pallidum (right)	-	41182
Brain	MRI	SubcorticalVolumes	Volume of hippocampus (left)	-	41182
Brain	MRI	SubcorticalVolumes	Volume of hippocampus (right)	-	41182
Brain	MRI	SubcorticalVolumes	Volume of amygdala (left)	-	41182
Brain	MRI	SubcorticalVolumes	Volume of amygdala (right)	-	41182
Brain	MRI	SubcorticalVolumes	Volume of accumbens (left)	-	41182
Brain	MRI	SubcorticalVolumes	Volume of accumbens (right)	-	41182
Brain	MRI	dMRIWeightedMeans	Weighted-mean FA in tract acoustic radiation (left)	-	38933
Brain	MRI	dMRIWeightedMeans	Weighted-mean FA in tract acoustic radiation (right)	-	38933
Brain	MRI	dMRIWeightedMeans	Weighted-mean FA in tract anterior thalamic radiation (left)	-	38933
Brain	MRI	dMRIWeightedMeans	Weighted-mean FA in tract anterior thalamic radiation (right)	-	38933
Brain	MRI	dMRIWeightedMeans	Weighted-mean FA in tract cingulate gyrus part of cingulum (left)	-	38933
Brain	MRI	dMRIWeightedMeans	Weighted-mean FA in tract cingulate gyrus part of cingulum (right)	-	38933
Brain	MRI	dMRIWeightedMeans	Weighted-mean FA in tract parahippocampal part of cingulum (left)	-	38933
Brain	MRI	dMRIWeightedMeans	Weighted-mean FA in tract parahippocampal part of cingulum (right)	-	38933
Brain	MRI	dMRIWeightedMeans	Weighted-mean FA in tract corticospinal tract (left)	-	38933
Brain	MRI	dMRIWeightedMeans	Weighted-mean FA in tract corticospinal tract (right)	-	38933
Brain	MRI	dMRIWeightedMeans	Weighted-mean FA in tract forceps major	-	38933
Brain	MRI	dMRIWeightedMeans	Weighted-mean FA in tract forceps minor	-	38933
Brain	MRI	dMRIWeightedMeans	Weighted-mean FA in tract inferior fronto-occipital fasciculus (left)	-	38933
Brain	MRI	dMRIWeightedMeans	Weighted-mean FA in tract inferior fronto-occipital fasciculus (right)	-	38933
Brain	MRI	dMRIWeightedMeans	Weighted-mean FA in tract inferior longitudinal fasciculus (left)	-	38933
Brain	MRI	dMRIWeightedMeans	Weighted-mean FA in tract inferior longitudinal fasciculus (right)	-	38933
Brain	MRI	dMRIWeightedMeans	Weighted-mean FA in tract middle cerebellar peduncle	-	38933
Brain	MRI	dMRIWeightedMeans	Weighted-mean FA in tract medial lemniscus (left)	-	38933
Brain	MRI	dMRIWeightedMeans	Weighted-mean FA in tract medial lemniscus (right)	-	38933
Brain	MRI	dMRIWeightedMeans	Weighted-mean FA in tract posterior thalamic radiation (left)	-	38933
Brain	MRI	dMRIWeightedMeans	Weighted-mean FA in tract posterior thalamic radiation (right)	-	38933
Brain	MRI	dMRIWeightedMeans	Weighted-mean FA in tract superior longitudinal fasciculus (left)	-	38933
Brain	MRI	dMRIWeightedMeans	Weighted-mean FA in tract superior longitudinal fasciculus (right)	-	38933
Brain	MRI	dMRIWeightedMeans	Weighted-mean FA in tract superior thalamic radiation (left)	-	38933
Brain	MRI	dMRIWeightedMeans	Weighted-mean FA in tract superior thalamic radiation (right)	-	38933
Brain	MRI	dMRIWeightedMeans	Weighted-mean FA in tract uncinate fasciculus (left)	-	38933
Brain	MRI	dMRIWeightedMeans	Weighted-mean FA in tract uncinate fasciculus (right)	-	38933
Brain	MRI	dMRIWeightedMeans	Weighted-mean MD in tract acoustic radiation (left)	-	38933
Brain	MRI	dMRIWeightedMeans	Weighted-mean MD in tract acoustic radiation (right)	-	38933
Brain	MRI	dMRIWeightedMeans	Weighted-mean MD in tract anterior thalamic radiation (left)	-	38933
Brain	MRI	dMRIWeightedMeans	Weighted-mean MD in tract anterior thalamic radiation (right)	-	38933
Brain	MRI	dMRIWeightedMeans	Weighted-mean MD in tract cingulate gyrus part of cingulum (left)	-	38933
Brain	MRI	dMRIWeightedMeans	Weighted-mean MD in tract cingulate gyrus part of cingulum (right)	-	38933
Brain	MRI	dMRIWeightedMeans	Weighted-mean MD in tract parahippocampal part of cingulum (left)	-	38933
Brain	MRI	dMRIWeightedMeans	Weighted-mean MD in tract parahippocampal part of cingulum (right)	-	38933
Brain	MRI	dMRIWeightedMeans	Weighted-mean MD in tract corticospinal tract (left)	-	38933
Brain	MRI	dMRIWeightedMeans	Weighted-mean MD in tract corticospinal tract (right)	-	38933
Brain	MRI	dMRIWeightedMeans	Weighted-mean MD in tract forceps major	-	38933
Brain	MRI	dMRIWeightedMeans	Weighted-mean MD in tract forceps minor	-	38933
Brain	MRI	dMRIWeightedMeans	Weighted-mean MD in tract inferior fronto-occipital fasciculus (left)	-	38933
Brain	MRI	dMRIWeightedMeans	Weighted-mean MD in tract inferior fronto-occipital fasciculus (right)	-	38933
Brain	MRI	dMRIWeightedMeans	Weighted-mean MD in tract inferior longitudinal fasciculus (left)	-	38933
Brain	MRI	dMRIWeightedMeans	Weighted-mean MD in tract inferior longitudinal fasciculus (right)	-	38933
Brain	MRI	dMRIWeightedMeans	Weighted-mean MD in tract middle cerebellar peduncle	-	38933
Brain	MRI	dMRIWeightedMeans	Weighted-mean MD in tract medial lemniscus (left)	-	38933
Brain	MRI	dMRIWeightedMeans	Weighted-mean MD in tract medial lemniscus (right)	-	38933
Brain	MRI	dMRIWeightedMeans	Weighted-mean MD in tract posterior thalamic radiation (left)	-	38933
Brain	MRI	dMRIWeightedMeans	Weighted-mean MD in tract posterior thalamic radiation (right)	-	38933
Brain	MRI	dMRIWeightedMeans	Weighted-mean MD in tract superior longitudinal fasciculus (left)	-	38933
Brain	MRI	dMRIWeightedMeans	Weighted-mean MD in tract superior longitudinal fasciculus (right)	-	38933
Brain	MRI	dMRIWeightedMeans	Weighted-mean MD in tract superior thalamic radiation (left)	-	38933
Brain	MRI	dMRIWeightedMeans	Weighted-mean MD in tract superior thalamic radiation (right)	-	38933
Brain	MRI	dMRIWeightedMeans	Weighted-mean MD in tract uncinate fasciculus (left)	-	38933
Brain	MRI	dMRIWeightedMeans	Weighted-mean MD in tract uncinate fasciculus (right)	-	38933
Brain	MRI	dMRIWeightedMeans	Weighted-mean MO in tract acoustic radiation (left)	-	38933
Brain	MRI	dMRIWeightedMeans	Weighted-mean MO in tract acoustic radiation (right)	-	38933
Brain	MRI	dMRIWeightedMeans	Weighted-mean MO in tract anterior thalamic radiation (left)	-	38933
Brain	MRI	dMRIWeightedMeans	Weighted-mean MO in tract anterior thalamic radiation (right)	-	38933
Brain	MRI	dMRIWeightedMeans	Weighted-mean MO in tract cingulate gyrus part of cingulum (left)	-	38933
Brain	MRI	dMRIWeightedMeans	Weighted-mean MO in tract cingulate gyrus part of cingulum (right)	-	38933
Brain	MRI	dMRIWeightedMeans	Weighted-mean MO in tract parahippocampal part of cingulum (left)	-	38933
Brain	MRI	dMRIWeightedMeans	Weighted-mean MO in tract parahippocampal part of cingulum (right)	-	38933
Brain	MRI	dMRIWeightedMeans	Weighted-mean MO in tract corticospinal tract (left)	-	38933
Brain	MRI	dMRIWeightedMeans	Weighted-mean MO in tract corticospinal tract (right)	-	38933
Brain	MRI	dMRIWeightedMeans	Weighted-mean MO in tract forceps major	-	38933
Brain	MRI	dMRIWeightedMeans	Weighted-mean MO in tract forceps minor	-	38933
Brain	MRI	dMRIWeightedMeans	Weighted-mean MO in tract inferior fronto-occipital fasciculus (left)	-	38933
Brain	MRI	dMRIWeightedMeans	Weighted-mean MO in tract inferior fronto-occipital fasciculus (right)	-	38933
Brain	MRI	dMRIWeightedMeans	Weighted-mean MO in tract inferior longitudinal fasciculus (left)	-	38933
Brain	MRI	dMRIWeightedMeans	Weighted-mean MO in tract inferior longitudinal fasciculus (right)	-	38933
Brain	MRI	dMRIWeightedMeans	Weighted-mean MO in tract middle cerebellar peduncle	-	38933
Brain	MRI	dMRIWeightedMeans	Weighted-mean MO in tract medial lemniscus (left)	-	38933
Brain	MRI	dMRIWeightedMeans	Weighted-mean MO in tract medial lemniscus (right)	-	38933
Brain	MRI	dMRIWeightedMeans	Weighted-mean MO in tract posterior thalamic radiation (left)	-	38933
Brain	MRI	dMRIWeightedMeans	Weighted-mean MO in tract posterior thalamic radiation (right)	-	38933
Brain	MRI	dMRIWeightedMeans	Weighted-mean MO in tract superior longitudinal fasciculus (left)	-	38933
Brain	MRI	dMRIWeightedMeans	Weighted-mean MO in tract superior longitudinal fasciculus (right)	-	38933
Brain	MRI	dMRIWeightedMeans	Weighted-mean MO in tract superior thalamic radiation (left)	-	38933
Brain	MRI	dMRIWeightedMeans	Weighted-mean MO in tract superior thalamic radiation (right)	-	38933
Brain	MRI	dMRIWeightedMeans	Weighted-mean MO in tract uncinate fasciculus (left)	-	38933
Brain	MRI	dMRIWeightedMeans	Weighted-mean MO in tract uncinate fasciculus (right)	-	38933
Brain	MRI	dMRIWeightedMeans	Weighted-mean L1 in tract acoustic radiation (left)	-	38933
Brain	MRI	dMRIWeightedMeans	Weighted-mean L1 in tract acoustic radiation (right)	-	38933
Brain	MRI	dMRIWeightedMeans	Weighted-mean L1 in tract anterior thalamic radiation (left)	-	38933
Brain	MRI	dMRIWeightedMeans	Weighted-mean L1 in tract anterior thalamic radiation (right)	-	38933
Brain	MRI	dMRIWeightedMeans	Weighted-mean L1 in tract cingulate gyrus part of cingulum (left)	-	38933
Brain	MRI	dMRIWeightedMeans	Weighted-mean L1 in tract cingulate gyrus part of cingulum (right)	-	38933
Brain	MRI	dMRIWeightedMeans	Weighted-mean L1 in tract parahippocampal part of cingulum (left)	-	38933
Brain	MRI	dMRIWeightedMeans	Weighted-mean L1 in tract parahippocampal part of cingulum (right)	-	38933
Brain	MRI	dMRIWeightedMeans	Weighted-mean L1 in tract corticospinal tract (left)	-	38933
Brain	MRI	dMRIWeightedMeans	Weighted-mean L1 in tract corticospinal tract (right)	-	38933
Brain	MRI	dMRIWeightedMeans	Weighted-mean L1 in tract forceps major	-	38933
Brain	MRI	dMRIWeightedMeans	Weighted-mean L1 in tract forceps minor	-	38933
Brain	MRI	dMRIWeightedMeans	Weighted-mean L1 in tract inferior fronto-occipital fasciculus (left)	-	38933
Brain	MRI	dMRIWeightedMeans	Weighted-mean L1 in tract inferior fronto-occipital fasciculus (right)	-	38933
Brain	MRI	dMRIWeightedMeans	Weighted-mean L1 in tract inferior longitudinal fasciculus (left)	-	38933
Brain	MRI	dMRIWeightedMeans	Weighted-mean L1 in tract inferior longitudinal fasciculus (right)	-	38933
Brain	MRI	dMRIWeightedMeans	Weighted-mean L1 in tract middle cerebellar peduncle	-	38933
Brain	MRI	dMRIWeightedMeans	Weighted-mean L1 in tract medial lemniscus (left)	-	38933
Brain	MRI	dMRIWeightedMeans	Weighted-mean L1 in tract medial lemniscus (right)	-	38933
Brain	MRI	dMRIWeightedMeans	Weighted-mean L1 in tract posterior thalamic radiation (left)	-	38933
Brain	MRI	dMRIWeightedMeans	Weighted-mean L1 in tract posterior thalamic radiation (right)	-	38933
Brain	MRI	dMRIWeightedMeans	Weighted-mean L1 in tract superior longitudinal fasciculus (left)	-	38933
Brain	MRI	dMRIWeightedMeans	Weighted-mean L1 in tract superior longitudinal fasciculus (right)	-	38933
Brain	MRI	dMRIWeightedMeans	Weighted-mean L1 in tract superior thalamic radiation (left)	-	38933
Brain	MRI	dMRIWeightedMeans	Weighted-mean L1 in tract superior thalamic radiation (right)	-	38933
Brain	MRI	dMRIWeightedMeans	Weighted-mean L1 in tract uncinate fasciculus (left)	-	38933
Brain	MRI	dMRIWeightedMeans	Weighted-mean L1 in tract uncinate fasciculus (right)	-	38933
Brain	MRI	dMRIWeightedMeans	Weighted-mean L2 in tract acoustic radiation (left)	-	38933
Brain	MRI	dMRIWeightedMeans	Weighted-mean L2 in tract acoustic radiation (right)	-	38933
Brain	MRI	dMRIWeightedMeans	Weighted-mean L2 in tract anterior thalamic radiation (left)	-	38933
Brain	MRI	dMRIWeightedMeans	Weighted-mean L2 in tract anterior thalamic radiation (right)	-	38933
Brain	MRI	dMRIWeightedMeans	Weighted-mean L2 in tract cingulate gyrus part of cingulum (left)	-	38933
Brain	MRI	dMRIWeightedMeans	Weighted-mean L2 in tract cingulate gyrus part of cingulum (right)	-	38933
Brain	MRI	dMRIWeightedMeans	Weighted-mean L2 in tract parahippocampal part of cingulum (left)	-	38933
Brain	MRI	dMRIWeightedMeans	Weighted-mean L2 in tract parahippocampal part of cingulum (right)	-	38933
Brain	MRI	dMRIWeightedMeans	Weighted-mean L2 in tract corticospinal tract (left)	-	38933
Brain	MRI	dMRIWeightedMeans	Weighted-mean L2 in tract corticospinal tract (right)	-	38933
Brain	MRI	dMRIWeightedMeans	Weighted-mean L2 in tract forceps major	-	38933
Brain	MRI	dMRIWeightedMeans	Weighted-mean L2 in tract forceps minor	-	38933
Brain	MRI	dMRIWeightedMeans	Weighted-mean L2 in tract inferior fronto-occipital fasciculus (left)	-	38933
Brain	MRI	dMRIWeightedMeans	Weighted-mean L2 in tract inferior fronto-occipital fasciculus (right)	-	38933
Brain	MRI	dMRIWeightedMeans	Weighted-mean L2 in tract inferior longitudinal fasciculus (left)	-	38933
Brain	MRI	dMRIWeightedMeans	Weighted-mean L2 in tract inferior longitudinal fasciculus (right)	-	38933
Brain	MRI	dMRIWeightedMeans	Weighted-mean L2 in tract middle cerebellar peduncle	-	38933
Brain	MRI	dMRIWeightedMeans	Weighted-mean L2 in tract medial lemniscus (left)	-	38933
Brain	MRI	dMRIWeightedMeans	Weighted-mean L2 in tract medial lemniscus (right)	-	38933
Brain	MRI	dMRIWeightedMeans	Weighted-mean L2 in tract posterior thalamic radiation (left)	-	38933
Brain	MRI	dMRIWeightedMeans	Weighted-mean L2 in tract posterior thalamic radiation (right)	-	38933
Brain	MRI	dMRIWeightedMeans	Weighted-mean L2 in tract superior longitudinal fasciculus (left)	-	38933
Brain	MRI	dMRIWeightedMeans	Weighted-mean L2 in tract superior longitudinal fasciculus (right)	-	38933
Brain	MRI	dMRIWeightedMeans	Weighted-mean L2 in tract superior thalamic radiation (left)	-	38933
Brain	MRI	dMRIWeightedMeans	Weighted-mean L2 in tract superior thalamic radiation (right)	-	38933
Brain	MRI	dMRIWeightedMeans	Weighted-mean L2 in tract uncinate fasciculus (left)	-	38933
Brain	MRI	dMRIWeightedMeans	Weighted-mean L2 in tract uncinate fasciculus (right)	-	38933
Brain	MRI	dMRIWeightedMeans	Weighted-mean L3 in tract acoustic radiation (left)	-	38933
Brain	MRI	dMRIWeightedMeans	Weighted-mean L3 in tract acoustic radiation (right)	-	38933
Brain	MRI	dMRIWeightedMeans	Weighted-mean L3 in tract anterior thalamic radiation (left)	-	38933
Brain	MRI	dMRIWeightedMeans	Weighted-mean L3 in tract anterior thalamic radiation (right)	-	38933
Brain	MRI	dMRIWeightedMeans	Weighted-mean L3 in tract cingulate gyrus part of cingulum (left)	-	38933
Brain	MRI	dMRIWeightedMeans	Weighted-mean L3 in tract cingulate gyrus part of cingulum (right)	-	38933
Brain	MRI	dMRIWeightedMeans	Weighted-mean L3 in tract parahippocampal part of cingulum (left)	-	38933
Brain	MRI	dMRIWeightedMeans	Weighted-mean L3 in tract parahippocampal part of cingulum (right)	-	38933
Brain	MRI	dMRIWeightedMeans	Weighted-mean L3 in tract corticospinal tract (left)	-	38933
Brain	MRI	dMRIWeightedMeans	Weighted-mean L3 in tract corticospinal tract (right)	-	38933
Brain	MRI	dMRIWeightedMeans	Weighted-mean L3 in tract forceps major	-	38933
Brain	MRI	dMRIWeightedMeans	Weighted-mean L3 in tract forceps minor	-	38933
Brain	MRI	dMRIWeightedMeans	Weighted-mean L3 in tract inferior fronto-occipital fasciculus (left)	-	38933
Brain	MRI	dMRIWeightedMeans	Weighted-mean L3 in tract inferior fronto-occipital fasciculus (right)	-	38933
Brain	MRI	dMRIWeightedMeans	Weighted-mean L3 in tract inferior longitudinal fasciculus (left)	-	38933
Brain	MRI	dMRIWeightedMeans	Weighted-mean L3 in tract inferior longitudinal fasciculus (right)	-	38933
Brain	MRI	dMRIWeightedMeans	Weighted-mean L3 in tract middle cerebellar peduncle	-	38933
Brain	MRI	dMRIWeightedMeans	Weighted-mean L3 in tract medial lemniscus (left)	-	38933
Brain	MRI	dMRIWeightedMeans	Weighted-mean L3 in tract medial lemniscus (right)	-	38933
Brain	MRI	dMRIWeightedMeans	Weighted-mean L3 in tract posterior thalamic radiation (left)	-	38933
Brain	MRI	dMRIWeightedMeans	Weighted-mean L3 in tract posterior thalamic radiation (right)	-	38933
Brain	MRI	dMRIWeightedMeans	Weighted-mean L3 in tract superior longitudinal fasciculus (left)	-	38933
Brain	MRI	dMRIWeightedMeans	Weighted-mean L3 in tract superior longitudinal fasciculus (right)	-	38933
Brain	MRI	dMRIWeightedMeans	Weighted-mean L3 in tract superior thalamic radiation (left)	-	38933
Brain	MRI	dMRIWeightedMeans	Weighted-mean L3 in tract superior thalamic radiation (right)	-	38933
Brain	MRI	dMRIWeightedMeans	Weighted-mean L3 in tract uncinate fasciculus (left)	-	38933
Brain	MRI	dMRIWeightedMeans	Weighted-mean L3 in tract uncinate fasciculus (right)	-	38933
Brain	MRI	dMRIWeightedMeans	Weighted-mean ICVF in tract acoustic radiation (left)	-	38932
Brain	MRI	dMRIWeightedMeans	Weighted-mean ICVF in tract acoustic radiation (right)	-	38932
Brain	MRI	dMRIWeightedMeans	Weighted-mean ICVF in tract anterior thalamic radiation (left)	-	38932
Brain	MRI	dMRIWeightedMeans	Weighted-mean ICVF in tract anterior thalamic radiation (right)	-	38932
Brain	MRI	dMRIWeightedMeans	Weighted-mean ICVF in tract cingulate gyrus part of cingulum (left)	-	38932
Brain	MRI	dMRIWeightedMeans	Weighted-mean ICVF in tract cingulate gyrus part of cingulum (right)	-	38932
Brain	MRI	dMRIWeightedMeans	Weighted-mean ICVF in tract parahippocampal part of cingulum (left)	-	38932
Brain	MRI	dMRIWeightedMeans	Weighted-mean ICVF in tract parahippocampal part of cingulum (right)	-	38932
Brain	MRI	dMRIWeightedMeans	Weighted-mean ICVF in tract corticospinal tract (left)	-	38932
Brain	MRI	dMRIWeightedMeans	Weighted-mean ICVF in tract corticospinal tract (right)	-	38932
Brain	MRI	dMRIWeightedMeans	Weighted-mean ICVF in tract forceps major	-	38932
Brain	MRI	dMRIWeightedMeans	Weighted-mean ICVF in tract forceps minor	-	38932
Brain	MRI	dMRIWeightedMeans	Weighted-mean ICVF in tract inferior fronto-occipital fasciculus (left)	-	38932
Brain	MRI	dMRIWeightedMeans	Weighted-mean ICVF in tract inferior fronto-occipital fasciculus (right)	-	38932
Brain	MRI	dMRIWeightedMeans	Weighted-mean ICVF in tract inferior longitudinal fasciculus (left)	-	38932
Brain	MRI	dMRIWeightedMeans	Weighted-mean ICVF in tract inferior longitudinal fasciculus (right)	-	38932
Brain	MRI	dMRIWeightedMeans	Weighted-mean ICVF in tract middle cerebellar peduncle	-	38932
Brain	MRI	dMRIWeightedMeans	Weighted-mean ICVF in tract medial lemniscus (left)	-	38932
Brain	MRI	dMRIWeightedMeans	Weighted-mean ICVF in tract medial lemniscus (right)	-	38932
Brain	MRI	dMRIWeightedMeans	Weighted-mean ICVF in tract posterior thalamic radiation (left)	-	38932
Brain	MRI	dMRIWeightedMeans	Weighted-mean ICVF in tract posterior thalamic radiation (right)	-	38932
Brain	MRI	dMRIWeightedMeans	Weighted-mean ICVF in tract superior longitudinal fasciculus (left)	-	38932
Brain	MRI	dMRIWeightedMeans	Weighted-mean ICVF in tract superior longitudinal fasciculus (right)	-	38932
Brain	MRI	dMRIWeightedMeans	Weighted-mean ICVF in tract superior thalamic radiation (left)	-	38932
Brain	MRI	dMRIWeightedMeans	Weighted-mean ICVF in tract superior thalamic radiation (right)	-	38932
Brain	MRI	dMRIWeightedMeans	Weighted-mean ICVF in tract uncinate fasciculus (left)	-	38932
Brain	MRI	dMRIWeightedMeans	Weighted-mean ICVF in tract uncinate fasciculus (right)	-	38932
Brain	MRI	dMRIWeightedMeans	Weighted-mean OD in tract acoustic radiation (left)	-	38932
Brain	MRI	dMRIWeightedMeans	Weighted-mean OD in tract acoustic radiation (right)	-	38932
Brain	MRI	dMRIWeightedMeans	Weighted-mean OD in tract anterior thalamic radiation (left)	-	38932
Brain	MRI	dMRIWeightedMeans	Weighted-mean OD in tract anterior thalamic radiation (right)	-	38932
Brain	MRI	dMRIWeightedMeans	Weighted-mean OD in tract cingulate gyrus part of cingulum (left)	-	38932
Brain	MRI	dMRIWeightedMeans	Weighted-mean OD in tract cingulate gyrus part of cingulum (right)	-	38932
Brain	MRI	dMRIWeightedMeans	Weighted-mean OD in tract parahippocampal part of cingulum (left)	-	38932
Brain	MRI	dMRIWeightedMeans	Weighted-mean OD in tract parahippocampal part of cingulum (right)	-	38932
Brain	MRI	dMRIWeightedMeans	Weighted-mean OD in tract corticospinal tract (left)	-	38932
Brain	MRI	dMRIWeightedMeans	Weighted-mean OD in tract corticospinal tract (right)	-	38932
Brain	MRI	dMRIWeightedMeans	Weighted-mean OD in tract forceps major	-	38932
Brain	MRI	dMRIWeightedMeans	Weighted-mean OD in tract forceps minor	-	38932
Brain	MRI	dMRIWeightedMeans	Weighted-mean OD in tract inferior fronto-occipital fasciculus (left)	-	38932
Brain	MRI	dMRIWeightedMeans	Weighted-mean OD in tract inferior fronto-occipital fasciculus (right)	-	38932
Brain	MRI	dMRIWeightedMeans	Weighted-mean OD in tract inferior longitudinal fasciculus (left)	-	38932
Brain	MRI	dMRIWeightedMeans	Weighted-mean OD in tract inferior longitudinal fasciculus (right)	-	38932
Brain	MRI	dMRIWeightedMeans	Weighted-mean OD in tract middle cerebellar peduncle	-	38932
Brain	MRI	dMRIWeightedMeans	Weighted-mean OD in tract medial lemniscus (left)	-	38932
Brain	MRI	dMRIWeightedMeans	Weighted-mean OD in tract medial lemniscus (right)	-	38932
Brain	MRI	dMRIWeightedMeans	Weighted-mean OD in tract posterior thalamic radiation (left)	-	38932
Brain	MRI	dMRIWeightedMeans	Weighted-mean OD in tract posterior thalamic radiation (right)	-	38932
Brain	MRI	dMRIWeightedMeans	Weighted-mean OD in tract superior longitudinal fasciculus (left)	-	38932
Brain	MRI	dMRIWeightedMeans	Weighted-mean OD in tract superior longitudinal fasciculus (right)	-	38932
Brain	MRI	dMRIWeightedMeans	Weighted-mean OD in tract superior thalamic radiation (left)	-	38932
Brain	MRI	dMRIWeightedMeans	Weighted-mean OD in tract superior thalamic radiation (right)	-	38932
Brain	MRI	dMRIWeightedMeans	Weighted-mean OD in tract uncinate fasciculus (left)	-	38932
Brain	MRI	dMRIWeightedMeans	Weighted-mean OD in tract uncinate fasciculus (right)	-	38932
Brain	MRI	dMRIWeightedMeans	Weighted-mean ISOVF in tract acoustic radiation (left)	-	38932
Brain	MRI	dMRIWeightedMeans	Weighted-mean ISOVF in tract acoustic radiation (right)	-	38932
Brain	MRI	dMRIWeightedMeans	Weighted-mean ISOVF in tract anterior thalamic radiation (left)	-	38932
Brain	MRI	dMRIWeightedMeans	Weighted-mean ISOVF in tract anterior thalamic radiation (right)	-	38932
Brain	MRI	dMRIWeightedMeans	Weighted-mean ISOVF in tract cingulate gyrus part of cingulum (left)	-	38932
Brain	MRI	dMRIWeightedMeans	Weighted-mean ISOVF in tract cingulate gyrus part of cingulum (right)	-	38932
Brain	MRI	dMRIWeightedMeans	Weighted-mean ISOVF in tract parahippocampal part of cingulum (left)	-	38932
Brain	MRI	dMRIWeightedMeans	Weighted-mean ISOVF in tract parahippocampal part of cingulum (right)	-	38932
Brain	MRI	dMRIWeightedMeans	Weighted-mean ISOVF in tract corticospinal tract (left)	-	38932
Brain	MRI	dMRIWeightedMeans	Weighted-mean ISOVF in tract corticospinal tract (right)	-	38932
Brain	MRI	dMRIWeightedMeans	Weighted-mean ISOVF in tract forceps major	-	38932
Brain	MRI	dMRIWeightedMeans	Weighted-mean ISOVF in tract forceps minor	-	38932
Brain	MRI	dMRIWeightedMeans	Weighted-mean ISOVF in tract inferior fronto-occipital fasciculus (left)	-	38932
Brain	MRI	dMRIWeightedMeans	Weighted-mean ISOVF in tract inferior fronto-occipital fasciculus (right)	-	38932
Brain	MRI	dMRIWeightedMeans	Weighted-mean ISOVF in tract inferior longitudinal fasciculus (left)	-	38932
Brain	MRI	dMRIWeightedMeans	Weighted-mean ISOVF in tract inferior longitudinal fasciculus (right)	-	38932
Brain	MRI	dMRIWeightedMeans	Weighted-mean ISOVF in tract middle cerebellar peduncle	-	38932
Brain	MRI	dMRIWeightedMeans	Weighted-mean ISOVF in tract medial lemniscus (left)	-	38932
Brain	MRI	dMRIWeightedMeans	Weighted-mean ISOVF in tract medial lemniscus (right)	-	38932
Brain	MRI	dMRIWeightedMeans	Weighted-mean ISOVF in tract posterior thalamic radiation (left)	-	38932
Brain	MRI	dMRIWeightedMeans	Weighted-mean ISOVF in tract posterior thalamic radiation (right)	-	38932
Brain	MRI	dMRIWeightedMeans	Weighted-mean ISOVF in tract superior longitudinal fasciculus (left)	-	38932
Brain	MRI	dMRIWeightedMeans	Weighted-mean ISOVF in tract superior longitudinal fasciculus (right)	-	38932
Brain	MRI	dMRIWeightedMeans	Weighted-mean ISOVF in tract superior thalamic radiation (left)	-	38932
Brain	MRI	dMRIWeightedMeans	Weighted-mean ISOVF in tract superior thalamic radiation (right)	-	38932
Brain	MRI	dMRIWeightedMeans	Weighted-mean ISOVF in tract uncinate fasciculus (left)	-	38932
Brain	MRI	dMRIWeightedMeans	Weighted-mean ISOVF in tract uncinate fasciculus (right)	-	38932
Brain	MRI	AllScalars	Volume of thalamus (left)	-	41182
Brain	MRI	AllScalars	Volume of thalamus (right)	-	41182
Brain	MRI	AllScalars	Volume of caudate (left)	-	41182
Brain	MRI	AllScalars	Volume of caudate (right)	-	41182
Brain	MRI	AllScalars	Volume of putamen (left)	-	41182
Brain	MRI	AllScalars	Volume of putamen (right)	-	41182
Brain	MRI	AllScalars	Volume of pallidum (left)	-	41182
Brain	MRI	AllScalars	Volume of pallidum (right)	-	41182
Brain	MRI	AllScalars	Volume of hippocampus (left)	-	41182
Brain	MRI	AllScalars	Volume of hippocampus (right)	-	41182
Brain	MRI	AllScalars	Volume of amygdala (left)	-	41182
Brain	MRI	AllScalars	Volume of amygdala (right)	-	41182
Brain	MRI	AllScalars	Volume of accumbens (left)	-	41182
Brain	MRI	AllScalars	Volume of accumbens (right)	-	41182
Brain	MRI	AllScalars	Volume of grey matter in Frontal Pole (left)	-	41194
Brain	MRI	AllScalars	Volume of grey matter in Frontal Pole (right)	-	41194
Brain	MRI	AllScalars	Volume of grey matter in Insular Cortex (left)	-	41194
Brain	MRI	AllScalars	Volume of grey matter in Insular Cortex (right)	-	41194
Brain	MRI	AllScalars	Volume of grey matter in Superior Frontal Gyrus (left)	-	41194
Brain	MRI	AllScalars	Volume of grey matter in Superior Frontal Gyrus (right)	-	41194
Brain	MRI	AllScalars	Volume of grey matter in Middle Frontal Gyrus (left)	-	41194
Brain	MRI	AllScalars	Volume of grey matter in Middle Frontal Gyrus (right)	-	41194
Brain	MRI	AllScalars	Volume of grey matter in Inferior Frontal Gyrus, pars triangularis (left)	-	41194
Brain	MRI	AllScalars	Volume of grey matter in Inferior Frontal Gyrus, pars triangularis (right)	-	41194
Brain	MRI	AllScalars	Volume of grey matter in Inferior Frontal Gyrus, pars opercularis (left)	-	41194
Brain	MRI	AllScalars	Volume of grey matter in Inferior Frontal Gyrus, pars opercularis (right)	-	41194
Brain	MRI	AllScalars	Volume of grey matter in Precentral Gyrus (left)	-	41194
Brain	MRI	AllScalars	Volume of grey matter in Precentral Gyrus (right)	-	41194
Brain	MRI	AllScalars	Volume of grey matter in Temporal Pole (left)	-	41194
Brain	MRI	AllScalars	Volume of grey matter in Temporal Pole (right)	-	41194
Brain	MRI	AllScalars	Volume of grey matter in Superior Temporal Gyrus, anterior division (left)	-	41194
Brain	MRI	AllScalars	Volume of grey matter in Superior Temporal Gyrus, anterior division (right)	-	41194
Brain	MRI	AllScalars	Volume of grey matter in Superior Temporal Gyrus, posterior division (left)	-	41194
Brain	MRI	AllScalars	Volume of grey matter in Superior Temporal Gyrus, posterior division (right)	-	41194
Brain	MRI	AllScalars	Volume of grey matter in Middle Temporal Gyrus, anterior division (left)	-	41194
Brain	MRI	AllScalars	Volume of grey matter in Middle Temporal Gyrus, anterior division (right)	-	41194
Brain	MRI	AllScalars	Volume of grey matter in Middle Temporal Gyrus, posterior division (left)	-	41194
Brain	MRI	AllScalars	Volume of grey matter in Middle Temporal Gyrus, posterior division (right)	-	41194
Brain	MRI	AllScalars	Volume of grey matter in Middle Temporal Gyrus, temporooccipital part (left)	-	41194
Brain	MRI	AllScalars	Volume of grey matter in Middle Temporal Gyrus, temporooccipital part (right)	-	41194
Brain	MRI	AllScalars	Volume of grey matter in Inferior Temporal Gyrus, anterior division (left)	-	41194
Brain	MRI	AllScalars	Volume of grey matter in Inferior Temporal Gyrus, anterior division (right)	-	41194
Brain	MRI	AllScalars	Volume of grey matter in Inferior Temporal Gyrus, posterior division (left)	-	41194
Brain	MRI	AllScalars	Volume of grey matter in Inferior Temporal Gyrus, posterior division (right)	-	41194
Brain	MRI	AllScalars	Volume of grey matter in Inferior Temporal Gyrus, temporooccipital part (left)	-	41194
Brain	MRI	AllScalars	Volume of grey matter in Inferior Temporal Gyrus, temporooccipital part (right)	-	41194
Brain	MRI	AllScalars	Volume of grey matter in Postcentral Gyrus (left)	-	41194
Brain	MRI	AllScalars	Volume of grey matter in Postcentral Gyrus (right)	-	41194
Brain	MRI	AllScalars	Volume of grey matter in Superior Parietal Lobule (left)	-	41194
Brain	MRI	AllScalars	Volume of grey matter in Superior Parietal Lobule (right)	-	41194
Brain	MRI	AllScalars	Volume of grey matter in Supramarginal Gyrus, anterior division (left)	-	41194
Brain	MRI	AllScalars	Volume of grey matter in Supramarginal Gyrus, anterior division (right)	-	41194
Brain	MRI	AllScalars	Volume of grey matter in Supramarginal Gyrus, posterior division (left)	-	41194
Brain	MRI	AllScalars	Volume of grey matter in Supramarginal Gyrus, posterior division (right)	-	41194
Brain	MRI	AllScalars	Volume of grey matter in Angular Gyrus (left)	-	41194
Brain	MRI	AllScalars	Volume of grey matter in Angular Gyrus (right)	-	41194
Brain	MRI	AllScalars	Volume of grey matter in Lateral Occipital Cortex, superior division (left)	-	41194
Brain	MRI	AllScalars	Volume of grey matter in Lateral Occipital Cortex, superior division (right)	-	41194
Brain	MRI	AllScalars	Volume of grey matter in Lateral Occipital Cortex, inferior division (left)	-	41194
Brain	MRI	AllScalars	Volume of grey matter in Lateral Occipital Cortex, inferior division (right)	-	41194
Brain	MRI	AllScalars	Volume of grey matter in Intracalcarine Cortex (left)	-	41194
Brain	MRI	AllScalars	Volume of grey matter in Intracalcarine Cortex (right)	-	41194
Brain	MRI	AllScalars	Volume of grey matter in Frontal Medial Cortex (left)	-	41194
Brain	MRI	AllScalars	Volume of grey matter in Frontal Medial Cortex (right)	-	41194
Brain	MRI	AllScalars	Volume of grey matter in Juxtapositional Lobule Cortex (formerly Supplementary Motor Cortex) (left)	-	41194
Brain	MRI	AllScalars	Volume of grey matter in Juxtapositional Lobule Cortex (formerly Supplementary Motor Cortex) (right)	-	41194
Brain	MRI	AllScalars	Volume of grey matter in Subcallosal Cortex (left)	-	41194
Brain	MRI	AllScalars	Volume of grey matter in Subcallosal Cortex (right)	-	41194
Brain	MRI	AllScalars	Volume of grey matter in Paracingulate Gyrus (left)	-	41194
Brain	MRI	AllScalars	Volume of grey matter in Paracingulate Gyrus (right)	-	41194
Brain	MRI	AllScalars	Volume of grey matter in Cingulate Gyrus, anterior division (left)	-	41194
Brain	MRI	AllScalars	Volume of grey matter in Cingulate Gyrus, anterior division (right)	-	41194
Brain	MRI	AllScalars	Volume of grey matter in Cingulate Gyrus, posterior division (left)	-	41194
Brain	MRI	AllScalars	Volume of grey matter in Cingulate Gyrus, posterior division (right)	-	41194
Brain	MRI	AllScalars	Volume of grey matter in Precuneous Cortex (left)	-	41194
Brain	MRI	AllScalars	Volume of grey matter in Precuneous Cortex (right)	-	41194
Brain	MRI	AllScalars	Volume of grey matter in Cuneal Cortex (left)	-	41194
Brain	MRI	AllScalars	Volume of grey matter in Cuneal Cortex (right)	-	41194
Brain	MRI	AllScalars	Volume of grey matter in Frontal Orbital Cortex (left)	-	41194
Brain	MRI	AllScalars	Volume of grey matter in Frontal Orbital Cortex (right)	-	41194
Brain	MRI	AllScalars	Volume of grey matter in Parahippocampal Gyrus, anterior division (left)	-	41194
Brain	MRI	AllScalars	Volume of grey matter in Parahippocampal Gyrus, anterior division (right)	-	41194
Brain	MRI	AllScalars	Volume of grey matter in Parahippocampal Gyrus, posterior division (left)	-	41194
Brain	MRI	AllScalars	Volume of grey matter in Parahippocampal Gyrus, posterior division (right)	-	41194
Brain	MRI	AllScalars	Volume of grey matter in Lingual Gyrus (left)	-	41194
Brain	MRI	AllScalars	Volume of grey matter in Lingual Gyrus (right)	-	41194
Brain	MRI	AllScalars	Volume of grey matter in Temporal Fusiform Cortex, anterior division (left)	-	41194
Brain	MRI	AllScalars	Volume of grey matter in Temporal Fusiform Cortex, anterior division (right)	-	41194
Brain	MRI	AllScalars	Volume of grey matter in Temporal Fusiform Cortex, posterior division (left)	-	41194
Brain	MRI	AllScalars	Volume of grey matter in Temporal Fusiform Cortex, posterior division (right)	-	41194
Brain	MRI	AllScalars	Volume of grey matter in Temporal Occipital Fusiform Cortex (left)	-	41194
Brain	MRI	AllScalars	Volume of grey matter in Temporal Occipital Fusiform Cortex (right)	-	41194
Brain	MRI	AllScalars	Volume of grey matter in Occipital Fusiform Gyrus (left)	-	41194
Brain	MRI	AllScalars	Volume of grey matter in Occipital Fusiform Gyrus (right)	-	41194
Brain	MRI	AllScalars	Volume of grey matter in Frontal Operculum Cortex (left)	-	41194
Brain	MRI	AllScalars	Volume of grey matter in Frontal Operculum Cortex (right)	-	41194
Brain	MRI	AllScalars	Volume of grey matter in Central Opercular Cortex (left)	-	41194
Brain	MRI	AllScalars	Volume of grey matter in Central Opercular Cortex (right)	-	41194
Brain	MRI	AllScalars	Volume of grey matter in Parietal Operculum Cortex (left)	-	41194
Brain	MRI	AllScalars	Volume of grey matter in Parietal Operculum Cortex (right)	-	41194
Brain	MRI	AllScalars	Volume of grey matter in Planum Polare (left)	-	41194
Brain	MRI	AllScalars	Volume of grey matter in Planum Polare (right)	-	41194
Brain	MRI	AllScalars	Volume of grey matter in Heschl's Gyrus (includes H1 and H2) (left)	-	41194
Brain	MRI	AllScalars	Volume of grey matter in Heschl's Gyrus (includes H1 and H2) (right)	-	41194
Brain	MRI	AllScalars	Volume of grey matter in Planum Temporale (left)	-	41194
Brain	MRI	AllScalars	Volume of grey matter in Planum Temporale (right)	-	41194
Brain	MRI	AllScalars	Volume of grey matter in Supracalcarine Cortex (left)	-	41194
Brain	MRI	AllScalars	Volume of grey matter in Supracalcarine Cortex (right)	-	41194
Brain	MRI	AllScalars	Volume of grey matter in Occipital Pole (left)	-	41194
Brain	MRI	AllScalars	Volume of grey matter in Occipital Pole (right)	-	41194
Brain	MRI	AllScalars	Volume of grey matter in Thalamus (left)	-	41194
Brain	MRI	AllScalars	Volume of grey matter in Thalamus (right)	-	41194
Brain	MRI	AllScalars	Volume of grey matter in Caudate (left)	-	41194
Brain	MRI	AllScalars	Volume of grey matter in Caudate (right)	-	41194
Brain	MRI	AllScalars	Volume of grey matter in Putamen (left)	-	41194
Brain	MRI	AllScalars	Volume of grey matter in Putamen (right)	-	41194
Brain	MRI	AllScalars	Volume of grey matter in Pallidum (left)	-	41194
Brain	MRI	AllScalars	Volume of grey matter in Pallidum (right)	-	41194
Brain	MRI	AllScalars	Volume of grey matter in Hippocampus (left)	-	41194
Brain	MRI	AllScalars	Volume of grey matter in Hippocampus (right)	-	41194
Brain	MRI	AllScalars	Volume of grey matter in Amygdala (left)	-	41194
Brain	MRI	AllScalars	Volume of grey matter in Amygdala (right)	-	41194
Brain	MRI	AllScalars	Volume of grey matter in Ventral Striatum (left)	-	41194
Brain	MRI	AllScalars	Volume of grey matter in Ventral Striatum (right)	-	41194
Brain	MRI	AllScalars	Volume of grey matter in Brain-Stem	-	41194
Brain	MRI	AllScalars	Volume of grey matter in I-IV Cerebellum (left)	-	41194
Brain	MRI	AllScalars	Volume of grey matter in I-IV Cerebellum (right)	-	41194
Brain	MRI	AllScalars	Volume of grey matter in V Cerebellum (left)	-	41194
Brain	MRI	AllScalars	Volume of grey matter in V Cerebellum (right)	-	41194
Brain	MRI	AllScalars	Volume of grey matter in VI Cerebellum (left)	-	41194
Brain	MRI	AllScalars	Volume of grey matter in VI Cerebellum (vermis)	-	41194
Brain	MRI	AllScalars	Volume of grey matter in VI Cerebellum (right)	-	41194
Brain	MRI	AllScalars	Volume of grey matter in Crus I Cerebellum (left)	-	41194
Brain	MRI	AllScalars	Volume of grey matter in Crus I Cerebellum (vermis)	-	41194
Brain	MRI	AllScalars	Volume of grey matter in Crus I Cerebellum (right)	-	41194
Brain	MRI	AllScalars	Volume of grey matter in Crus II Cerebellum (left)	-	41194
Brain	MRI	AllScalars	Volume of grey matter in Crus II Cerebellum (vermis)	-	41194
Brain	MRI	AllScalars	Volume of grey matter in Crus II Cerebellum (right)	-	41194
Brain	MRI	AllScalars	Volume of grey matter in VIIb Cerebellum (left)	-	41194
Brain	MRI	AllScalars	Volume of grey matter in VIIb Cerebellum (vermis)	-	41194
Brain	MRI	AllScalars	Volume of grey matter in VIIb Cerebellum (right)	-	41194
Brain	MRI	AllScalars	Volume of grey matter in VIIIa Cerebellum (left)	-	41194
Brain	MRI	AllScalars	Volume of grey matter in VIIIa Cerebellum (vermis)	-	41194
Brain	MRI	AllScalars	Volume of grey matter in VIIIa Cerebellum (right)	-	41194
Brain	MRI	AllScalars	Volume of grey matter in VIIIb Cerebellum (left)	-	41194
Brain	MRI	AllScalars	Volume of grey matter in VIIIb Cerebellum (vermis)	-	41194
Brain	MRI	AllScalars	Volume of grey matter in VIIIb Cerebellum (right)	-	41194
Brain	MRI	AllScalars	Volume of grey matter in IX Cerebellum (left)	-	41194
Brain	MRI	AllScalars	Volume of grey matter in IX Cerebellum (vermis)	-	41194
Brain	MRI	AllScalars	Volume of grey matter in IX Cerebellum (right)	-	41194
Brain	MRI	AllScalars	Volume of grey matter in X Cerebellum (left)	-	41194
Brain	MRI	AllScalars	Volume of grey matter in X Cerebellum (vermis)	-	41194
Brain	MRI	AllScalars	Volume of grey matter in X Cerebellum (right)	-	41194
Brain	MRI	AllScalars	Weighted-mean FA in tract acoustic radiation (left)	-	38933
Brain	MRI	AllScalars	Weighted-mean FA in tract acoustic radiation (right)	-	38933
Brain	MRI	AllScalars	Weighted-mean FA in tract anterior thalamic radiation (left)	-	38933
Brain	MRI	AllScalars	Weighted-mean FA in tract anterior thalamic radiation (right)	-	38933
Brain	MRI	AllScalars	Weighted-mean FA in tract cingulate gyrus part of cingulum (left)	-	38933
Brain	MRI	AllScalars	Weighted-mean FA in tract cingulate gyrus part of cingulum (right)	-	38933
Brain	MRI	AllScalars	Weighted-mean FA in tract parahippocampal part of cingulum (left)	-	38933
Brain	MRI	AllScalars	Weighted-mean FA in tract parahippocampal part of cingulum (right)	-	38933
Brain	MRI	AllScalars	Weighted-mean FA in tract corticospinal tract (left)	-	38933
Brain	MRI	AllScalars	Weighted-mean FA in tract corticospinal tract (right)	-	38933
Brain	MRI	AllScalars	Weighted-mean FA in tract forceps major	-	38933
Brain	MRI	AllScalars	Weighted-mean FA in tract forceps minor	-	38933
Brain	MRI	AllScalars	Weighted-mean FA in tract inferior fronto-occipital fasciculus (left)	-	38933
Brain	MRI	AllScalars	Weighted-mean FA in tract inferior fronto-occipital fasciculus (right)	-	38933
Brain	MRI	AllScalars	Weighted-mean FA in tract inferior longitudinal fasciculus (left)	-	38933
Brain	MRI	AllScalars	Weighted-mean FA in tract inferior longitudinal fasciculus (right)	-	38933
Brain	MRI	AllScalars	Weighted-mean FA in tract middle cerebellar peduncle	-	38933
Brain	MRI	AllScalars	Weighted-mean FA in tract medial lemniscus (left)	-	38933
Brain	MRI	AllScalars	Weighted-mean FA in tract medial lemniscus (right)	-	38933
Brain	MRI	AllScalars	Weighted-mean FA in tract posterior thalamic radiation (left)	-	38933
Brain	MRI	AllScalars	Weighted-mean FA in tract posterior thalamic radiation (right)	-	38933
Brain	MRI	AllScalars	Weighted-mean FA in tract superior longitudinal fasciculus (left)	-	38933
Brain	MRI	AllScalars	Weighted-mean FA in tract superior longitudinal fasciculus (right)	-	38933
Brain	MRI	AllScalars	Weighted-mean FA in tract superior thalamic radiation (left)	-	38933
Brain	MRI	AllScalars	Weighted-mean FA in tract superior thalamic radiation (right)	-	38933
Brain	MRI	AllScalars	Weighted-mean FA in tract uncinate fasciculus (left)	-	38933
Brain	MRI	AllScalars	Weighted-mean FA in tract uncinate fasciculus (right)	-	38933
Brain	MRI	AllScalars	Weighted-mean MD in tract acoustic radiation (left)	-	38933
Brain	MRI	AllScalars	Weighted-mean MD in tract acoustic radiation (right)	-	38933
Brain	MRI	AllScalars	Weighted-mean MD in tract anterior thalamic radiation (left)	-	38933
Brain	MRI	AllScalars	Weighted-mean MD in tract anterior thalamic radiation (right)	-	38933
Brain	MRI	AllScalars	Weighted-mean MD in tract cingulate gyrus part of cingulum (left)	-	38933
Brain	MRI	AllScalars	Weighted-mean MD in tract cingulate gyrus part of cingulum (right)	-	38933
Brain	MRI	AllScalars	Weighted-mean MD in tract parahippocampal part of cingulum (left)	-	38933
Brain	MRI	AllScalars	Weighted-mean MD in tract parahippocampal part of cingulum (right)	-	38933
Brain	MRI	AllScalars	Weighted-mean MD in tract corticospinal tract (left)	-	38933
Brain	MRI	AllScalars	Weighted-mean MD in tract corticospinal tract (right)	-	38933
Brain	MRI	AllScalars	Weighted-mean MD in tract forceps major	-	38933
Brain	MRI	AllScalars	Weighted-mean MD in tract forceps minor	-	38933
Brain	MRI	AllScalars	Weighted-mean MD in tract inferior fronto-occipital fasciculus (left)	-	38933
Brain	MRI	AllScalars	Weighted-mean MD in tract inferior fronto-occipital fasciculus (right)	-	38933
Brain	MRI	AllScalars	Weighted-mean MD in tract inferior longitudinal fasciculus (left)	-	38933
Brain	MRI	AllScalars	Weighted-mean MD in tract inferior longitudinal fasciculus (right)	-	38933
Brain	MRI	AllScalars	Weighted-mean MD in tract middle cerebellar peduncle	-	38933
Brain	MRI	AllScalars	Weighted-mean MD in tract medial lemniscus (left)	-	38933
Brain	MRI	AllScalars	Weighted-mean MD in tract medial lemniscus (right)	-	38933
Brain	MRI	AllScalars	Weighted-mean MD in tract posterior thalamic radiation (left)	-	38933
Brain	MRI	AllScalars	Weighted-mean MD in tract posterior thalamic radiation (right)	-	38933
Brain	MRI	AllScalars	Weighted-mean MD in tract superior longitudinal fasciculus (left)	-	38933
Brain	MRI	AllScalars	Weighted-mean MD in tract superior longitudinal fasciculus (right)	-	38933
Brain	MRI	AllScalars	Weighted-mean MD in tract superior thalamic radiation (left)	-	38933
Brain	MRI	AllScalars	Weighted-mean MD in tract superior thalamic radiation (right)	-	38933
Brain	MRI	AllScalars	Weighted-mean MD in tract uncinate fasciculus (left)	-	38933
Brain	MRI	AllScalars	Weighted-mean MD in tract uncinate fasciculus (right)	-	38933
Brain	MRI	AllScalars	Weighted-mean MO in tract acoustic radiation (left)	-	38933
Brain	MRI	AllScalars	Weighted-mean MO in tract acoustic radiation (right)	-	38933
Brain	MRI	AllScalars	Weighted-mean MO in tract anterior thalamic radiation (left)	-	38933
Brain	MRI	AllScalars	Weighted-mean MO in tract anterior thalamic radiation (right)	-	38933
Brain	MRI	AllScalars	Weighted-mean MO in tract cingulate gyrus part of cingulum (left)	-	38933
Brain	MRI	AllScalars	Weighted-mean MO in tract cingulate gyrus part of cingulum (right)	-	38933
Brain	MRI	AllScalars	Weighted-mean MO in tract parahippocampal part of cingulum (left)	-	38933
Brain	MRI	AllScalars	Weighted-mean MO in tract parahippocampal part of cingulum (right)	-	38933
Brain	MRI	AllScalars	Weighted-mean MO in tract corticospinal tract (left)	-	38933
Brain	MRI	AllScalars	Weighted-mean MO in tract corticospinal tract (right)	-	38933
Brain	MRI	AllScalars	Weighted-mean MO in tract forceps major	-	38933
Brain	MRI	AllScalars	Weighted-mean MO in tract forceps minor	-	38933
Brain	MRI	AllScalars	Weighted-mean MO in tract inferior fronto-occipital fasciculus (left)	-	38933
Brain	MRI	AllScalars	Weighted-mean MO in tract inferior fronto-occipital fasciculus (right)	-	38933
Brain	MRI	AllScalars	Weighted-mean MO in tract inferior longitudinal fasciculus (left)	-	38933
Brain	MRI	AllScalars	Weighted-mean MO in tract inferior longitudinal fasciculus (right)	-	38933
Brain	MRI	AllScalars	Weighted-mean MO in tract middle cerebellar peduncle	-	38933
Brain	MRI	AllScalars	Weighted-mean MO in tract medial lemniscus (left)	-	38933
Brain	MRI	AllScalars	Weighted-mean MO in tract medial lemniscus (right)	-	38933
Brain	MRI	AllScalars	Weighted-mean MO in tract posterior thalamic radiation (left)	-	38933
Brain	MRI	AllScalars	Weighted-mean MO in tract posterior thalamic radiation (right)	-	38933
Brain	MRI	AllScalars	Weighted-mean MO in tract superior longitudinal fasciculus (left)	-	38933
Brain	MRI	AllScalars	Weighted-mean MO in tract superior longitudinal fasciculus (right)	-	38933
Brain	MRI	AllScalars	Weighted-mean MO in tract superior thalamic radiation (left)	-	38933
Brain	MRI	AllScalars	Weighted-mean MO in tract superior thalamic radiation (right)	-	38933
Brain	MRI	AllScalars	Weighted-mean MO in tract uncinate fasciculus (left)	-	38933
Brain	MRI	AllScalars	Weighted-mean MO in tract uncinate fasciculus (right)	-	38933
Brain	MRI	AllScalars	Weighted-mean L1 in tract acoustic radiation (left)	-	38933
Brain	MRI	AllScalars	Weighted-mean L1 in tract acoustic radiation (right)	-	38933
Brain	MRI	AllScalars	Weighted-mean L1 in tract anterior thalamic radiation (left)	-	38933
Brain	MRI	AllScalars	Weighted-mean L1 in tract anterior thalamic radiation (right)	-	38933
Brain	MRI	AllScalars	Weighted-mean L1 in tract cingulate gyrus part of cingulum (left)	-	38933
Brain	MRI	AllScalars	Weighted-mean L1 in tract cingulate gyrus part of cingulum (right)	-	38933
Brain	MRI	AllScalars	Weighted-mean L1 in tract parahippocampal part of cingulum (left)	-	38933
Brain	MRI	AllScalars	Weighted-mean L1 in tract parahippocampal part of cingulum (right)	-	38933
Brain	MRI	AllScalars	Weighted-mean L1 in tract corticospinal tract (left)	-	38933
Brain	MRI	AllScalars	Weighted-mean L1 in tract corticospinal tract (right)	-	38933
Brain	MRI	AllScalars	Weighted-mean L1 in tract forceps major	-	38933
Brain	MRI	AllScalars	Weighted-mean L1 in tract forceps minor	-	38933
Brain	MRI	AllScalars	Weighted-mean L1 in tract inferior fronto-occipital fasciculus (left)	-	38933
Brain	MRI	AllScalars	Weighted-mean L1 in tract inferior fronto-occipital fasciculus (right)	-	38933
Brain	MRI	AllScalars	Weighted-mean L1 in tract inferior longitudinal fasciculus (left)	-	38933
Brain	MRI	AllScalars	Weighted-mean L1 in tract inferior longitudinal fasciculus (right)	-	38933
Brain	MRI	AllScalars	Weighted-mean L1 in tract middle cerebellar peduncle	-	38933
Brain	MRI	AllScalars	Weighted-mean L1 in tract medial lemniscus (left)	-	38933
Brain	MRI	AllScalars	Weighted-mean L1 in tract medial lemniscus (right)	-	38933
Brain	MRI	AllScalars	Weighted-mean L1 in tract posterior thalamic radiation (left)	-	38933
Brain	MRI	AllScalars	Weighted-mean L1 in tract posterior thalamic radiation (right)	-	38933
Brain	MRI	AllScalars	Weighted-mean L1 in tract superior longitudinal fasciculus (left)	-	38933
Brain	MRI	AllScalars	Weighted-mean L1 in tract superior longitudinal fasciculus (right)	-	38933
Brain	MRI	AllScalars	Weighted-mean L1 in tract superior thalamic radiation (left)	-	38933
Brain	MRI	AllScalars	Weighted-mean L1 in tract superior thalamic radiation (right)	-	38933
Brain	MRI	AllScalars	Weighted-mean L1 in tract uncinate fasciculus (left)	-	38933
Brain	MRI	AllScalars	Weighted-mean L1 in tract uncinate fasciculus (right)	-	38933
Brain	MRI	AllScalars	Weighted-mean L2 in tract acoustic radiation (left)	-	38933
Brain	MRI	AllScalars	Weighted-mean L2 in tract acoustic radiation (right)	-	38933
Brain	MRI	AllScalars	Weighted-mean L2 in tract anterior thalamic radiation (left)	-	38933
Brain	MRI	AllScalars	Weighted-mean L2 in tract anterior thalamic radiation (right)	-	38933
Brain	MRI	AllScalars	Weighted-mean L2 in tract cingulate gyrus part of cingulum (left)	-	38933
Brain	MRI	AllScalars	Weighted-mean L2 in tract cingulate gyrus part of cingulum (right)	-	38933
Brain	MRI	AllScalars	Weighted-mean L2 in tract parahippocampal part of cingulum (left)	-	38933
Brain	MRI	AllScalars	Weighted-mean L2 in tract parahippocampal part of cingulum (right)	-	38933
Brain	MRI	AllScalars	Weighted-mean L2 in tract corticospinal tract (left)	-	38933
Brain	MRI	AllScalars	Weighted-mean L2 in tract corticospinal tract (right)	-	38933
Brain	MRI	AllScalars	Weighted-mean L2 in tract forceps major	-	38933
Brain	MRI	AllScalars	Weighted-mean L2 in tract forceps minor	-	38933
Brain	MRI	AllScalars	Weighted-mean L2 in tract inferior fronto-occipital fasciculus (left)	-	38933
Brain	MRI	AllScalars	Weighted-mean L2 in tract inferior fronto-occipital fasciculus (right)	-	38933
Brain	MRI	AllScalars	Weighted-mean L2 in tract inferior longitudinal fasciculus (left)	-	38933
Brain	MRI	AllScalars	Weighted-mean L2 in tract inferior longitudinal fasciculus (right)	-	38933
Brain	MRI	AllScalars	Weighted-mean L2 in tract middle cerebellar peduncle	-	38933
Brain	MRI	AllScalars	Weighted-mean L2 in tract medial lemniscus (left)	-	38933
Brain	MRI	AllScalars	Weighted-mean L2 in tract medial lemniscus (right)	-	38933
Brain	MRI	AllScalars	Weighted-mean L2 in tract posterior thalamic radiation (left)	-	38933
Brain	MRI	AllScalars	Weighted-mean L2 in tract posterior thalamic radiation (right)	-	38933
Brain	MRI	AllScalars	Weighted-mean L2 in tract superior longitudinal fasciculus (left)	-	38933
Brain	MRI	AllScalars	Weighted-mean L2 in tract superior longitudinal fasciculus (right)	-	38933
Brain	MRI	AllScalars	Weighted-mean L2 in tract superior thalamic radiation (left)	-	38933
Brain	MRI	AllScalars	Weighted-mean L2 in tract superior thalamic radiation (right)	-	38933
Brain	MRI	AllScalars	Weighted-mean L2 in tract uncinate fasciculus (left)	-	38933
Brain	MRI	AllScalars	Weighted-mean L2 in tract uncinate fasciculus (right)	-	38933
Brain	MRI	AllScalars	Weighted-mean L3 in tract acoustic radiation (left)	-	38933
Brain	MRI	AllScalars	Weighted-mean L3 in tract acoustic radiation (right)	-	38933
Brain	MRI	AllScalars	Weighted-mean L3 in tract anterior thalamic radiation (left)	-	38933
Brain	MRI	AllScalars	Weighted-mean L3 in tract anterior thalamic radiation (right)	-	38933
Brain	MRI	AllScalars	Weighted-mean L3 in tract cingulate gyrus part of cingulum (left)	-	38933
Brain	MRI	AllScalars	Weighted-mean L3 in tract cingulate gyrus part of cingulum (right)	-	38933
Brain	MRI	AllScalars	Weighted-mean L3 in tract parahippocampal part of cingulum (left)	-	38933
Brain	MRI	AllScalars	Weighted-mean L3 in tract parahippocampal part of cingulum (right)	-	38933
Brain	MRI	AllScalars	Weighted-mean L3 in tract corticospinal tract (left)	-	38933
Brain	MRI	AllScalars	Weighted-mean L3 in tract corticospinal tract (right)	-	38933
Brain	MRI	AllScalars	Weighted-mean L3 in tract forceps major	-	38933
Brain	MRI	AllScalars	Weighted-mean L3 in tract forceps minor	-	38933
Brain	MRI	AllScalars	Weighted-mean L3 in tract inferior fronto-occipital fasciculus (left)	-	38933
Brain	MRI	AllScalars	Weighted-mean L3 in tract inferior fronto-occipital fasciculus (right)	-	38933
Brain	MRI	AllScalars	Weighted-mean L3 in tract inferior longitudinal fasciculus (left)	-	38933
Brain	MRI	AllScalars	Weighted-mean L3 in tract inferior longitudinal fasciculus (right)	-	38933
Brain	MRI	AllScalars	Weighted-mean L3 in tract middle cerebellar peduncle	-	38933
Brain	MRI	AllScalars	Weighted-mean L3 in tract medial lemniscus (left)	-	38933
Brain	MRI	AllScalars	Weighted-mean L3 in tract medial lemniscus (right)	-	38933
Brain	MRI	AllScalars	Weighted-mean L3 in tract posterior thalamic radiation (left)	-	38933
Brain	MRI	AllScalars	Weighted-mean L3 in tract posterior thalamic radiation (right)	-	38933
Brain	MRI	AllScalars	Weighted-mean L3 in tract superior longitudinal fasciculus (left)	-	38933
Brain	MRI	AllScalars	Weighted-mean L3 in tract superior longitudinal fasciculus (right)	-	38933
Brain	MRI	AllScalars	Weighted-mean L3 in tract superior thalamic radiation (left)	-	38933
Brain	MRI	AllScalars	Weighted-mean L3 in tract superior thalamic radiation (right)	-	38933
Brain	MRI	AllScalars	Weighted-mean L3 in tract uncinate fasciculus (left)	-	38933
Brain	MRI	AllScalars	Weighted-mean L3 in tract uncinate fasciculus (right)	-	38933
Brain	MRI	AllScalars	Weighted-mean ICVF in tract acoustic radiation (left)	-	38932
Brain	MRI	AllScalars	Weighted-mean ICVF in tract acoustic radiation (right)	-	38932
Brain	MRI	AllScalars	Weighted-mean ICVF in tract anterior thalamic radiation (left)	-	38932
Brain	MRI	AllScalars	Weighted-mean ICVF in tract anterior thalamic radiation (right)	-	38932
Brain	MRI	AllScalars	Weighted-mean ICVF in tract cingulate gyrus part of cingulum (left)	-	38932
Brain	MRI	AllScalars	Weighted-mean ICVF in tract cingulate gyrus part of cingulum (right)	-	38932
Brain	MRI	AllScalars	Weighted-mean ICVF in tract parahippocampal part of cingulum (left)	-	38932
Brain	MRI	AllScalars	Weighted-mean ICVF in tract parahippocampal part of cingulum (right)	-	38932
Brain	MRI	AllScalars	Weighted-mean ICVF in tract corticospinal tract (left)	-	38932
Brain	MRI	AllScalars	Weighted-mean ICVF in tract corticospinal tract (right)	-	38932
Brain	MRI	AllScalars	Weighted-mean ICVF in tract forceps major	-	38932
Brain	MRI	AllScalars	Weighted-mean ICVF in tract forceps minor	-	38932
Brain	MRI	AllScalars	Weighted-mean ICVF in tract inferior fronto-occipital fasciculus (left)	-	38932
Brain	MRI	AllScalars	Weighted-mean ICVF in tract inferior fronto-occipital fasciculus (right)	-	38932
Brain	MRI	AllScalars	Weighted-mean ICVF in tract inferior longitudinal fasciculus (left)	-	38932
Brain	MRI	AllScalars	Weighted-mean ICVF in tract inferior longitudinal fasciculus (right)	-	38932
Brain	MRI	AllScalars	Weighted-mean ICVF in tract middle cerebellar peduncle	-	38932
Brain	MRI	AllScalars	Weighted-mean ICVF in tract medial lemniscus (left)	-	38932
Brain	MRI	AllScalars	Weighted-mean ICVF in tract medial lemniscus (right)	-	38932
Brain	MRI	AllScalars	Weighted-mean ICVF in tract posterior thalamic radiation (left)	-	38932
Brain	MRI	AllScalars	Weighted-mean ICVF in tract posterior thalamic radiation (right)	-	38932
Brain	MRI	AllScalars	Weighted-mean ICVF in tract superior longitudinal fasciculus (left)	-	38932
Brain	MRI	AllScalars	Weighted-mean ICVF in tract superior longitudinal fasciculus (right)	-	38932
Brain	MRI	AllScalars	Weighted-mean ICVF in tract superior thalamic radiation (left)	-	38932
Brain	MRI	AllScalars	Weighted-mean ICVF in tract superior thalamic radiation (right)	-	38932
Brain	MRI	AllScalars	Weighted-mean ICVF in tract uncinate fasciculus (left)	-	38932
Brain	MRI	AllScalars	Weighted-mean ICVF in tract uncinate fasciculus (right)	-	38932
Brain	MRI	AllScalars	Weighted-mean OD in tract acoustic radiation (left)	-	38932
Brain	MRI	AllScalars	Weighted-mean OD in tract acoustic radiation (right)	-	38932
Brain	MRI	AllScalars	Weighted-mean OD in tract anterior thalamic radiation (left)	-	38932
Brain	MRI	AllScalars	Weighted-mean OD in tract anterior thalamic radiation (right)	-	38932
Brain	MRI	AllScalars	Weighted-mean OD in tract cingulate gyrus part of cingulum (left)	-	38932
Brain	MRI	AllScalars	Weighted-mean OD in tract cingulate gyrus part of cingulum (right)	-	38932
Brain	MRI	AllScalars	Weighted-mean OD in tract parahippocampal part of cingulum (left)	-	38932
Brain	MRI	AllScalars	Weighted-mean OD in tract parahippocampal part of cingulum (right)	-	38932
Brain	MRI	AllScalars	Weighted-mean OD in tract corticospinal tract (left)	-	38932
Brain	MRI	AllScalars	Weighted-mean OD in tract corticospinal tract (right)	-	38932
Brain	MRI	AllScalars	Weighted-mean OD in tract forceps major	-	38932
Brain	MRI	AllScalars	Weighted-mean OD in tract forceps minor	-	38932
Brain	MRI	AllScalars	Weighted-mean OD in tract inferior fronto-occipital fasciculus (left)	-	38932
Brain	MRI	AllScalars	Weighted-mean OD in tract inferior fronto-occipital fasciculus (right)	-	38932
Brain	MRI	AllScalars	Weighted-mean OD in tract inferior longitudinal fasciculus (left)	-	38932
Brain	MRI	AllScalars	Weighted-mean OD in tract inferior longitudinal fasciculus (right)	-	38932
Brain	MRI	AllScalars	Weighted-mean OD in tract middle cerebellar peduncle	-	38932
Brain	MRI	AllScalars	Weighted-mean OD in tract medial lemniscus (left)	-	38932
Brain	MRI	AllScalars	Weighted-mean OD in tract medial lemniscus (right)	-	38932
Brain	MRI	AllScalars	Weighted-mean OD in tract posterior thalamic radiation (left)	-	38932
Brain	MRI	AllScalars	Weighted-mean OD in tract posterior thalamic radiation (right)	-	38932
Brain	MRI	AllScalars	Weighted-mean OD in tract superior longitudinal fasciculus (left)	-	38932
Brain	MRI	AllScalars	Weighted-mean OD in tract superior longitudinal fasciculus (right)	-	38932
Brain	MRI	AllScalars	Weighted-mean OD in tract superior thalamic radiation (left)	-	38932
Brain	MRI	AllScalars	Weighted-mean OD in tract superior thalamic radiation (right)	-	38932
Brain	MRI	AllScalars	Weighted-mean OD in tract uncinate fasciculus (left)	-	38932
Brain	MRI	AllScalars	Weighted-mean OD in tract uncinate fasciculus (right)	-	38932
Brain	MRI	AllScalars	Weighted-mean ISOVF in tract acoustic radiation (left)	-	38932
Brain	MRI	AllScalars	Weighted-mean ISOVF in tract acoustic radiation (right)	-	38932
Brain	MRI	AllScalars	Weighted-mean ISOVF in tract anterior thalamic radiation (left)	-	38932
Brain	MRI	AllScalars	Weighted-mean ISOVF in tract anterior thalamic radiation (right)	-	38932
Brain	MRI	AllScalars	Weighted-mean ISOVF in tract cingulate gyrus part of cingulum (left)	-	38932
Brain	MRI	AllScalars	Weighted-mean ISOVF in tract cingulate gyrus part of cingulum (right)	-	38932
Brain	MRI	AllScalars	Weighted-mean ISOVF in tract parahippocampal part of cingulum (left)	-	38932
Brain	MRI	AllScalars	Weighted-mean ISOVF in tract parahippocampal part of cingulum (right)	-	38932
Brain	MRI	AllScalars	Weighted-mean ISOVF in tract corticospinal tract (left)	-	38932
Brain	MRI	AllScalars	Weighted-mean ISOVF in tract corticospinal tract (right)	-	38932
Brain	MRI	AllScalars	Weighted-mean ISOVF in tract forceps major	-	38932
Brain	MRI	AllScalars	Weighted-mean ISOVF in tract forceps minor	-	38932
Brain	MRI	AllScalars	Weighted-mean ISOVF in tract inferior fronto-occipital fasciculus (left)	-	38932
Brain	MRI	AllScalars	Weighted-mean ISOVF in tract inferior fronto-occipital fasciculus (right)	-	38932
Brain	MRI	AllScalars	Weighted-mean ISOVF in tract inferior longitudinal fasciculus (left)	-	38932
Brain	MRI	AllScalars	Weighted-mean ISOVF in tract inferior longitudinal fasciculus (right)	-	38932
Brain	MRI	AllScalars	Weighted-mean ISOVF in tract middle cerebellar peduncle	-	38932
Brain	MRI	AllScalars	Weighted-mean ISOVF in tract medial lemniscus (left)	-	38932
Brain	MRI	AllScalars	Weighted-mean ISOVF in tract medial lemniscus (right)	-	38932
Brain	MRI	AllScalars	Weighted-mean ISOVF in tract posterior thalamic radiation (left)	-	38932
Brain	MRI	AllScalars	Weighted-mean ISOVF in tract posterior thalamic radiation (right)	-	38932
Brain	MRI	AllScalars	Weighted-mean ISOVF in tract superior longitudinal fasciculus (left)	-	38932
Brain	MRI	AllScalars	Weighted-mean ISOVF in tract superior longitudinal fasciculus (right)	-	38932
Brain	MRI	AllScalars	Weighted-mean ISOVF in tract superior thalamic radiation (left)	-	38932
Brain	MRI	AllScalars	Weighted-mean ISOVF in tract superior thalamic radiation (right)	-	38932
Brain	MRI	AllScalars	Weighted-mean ISOVF in tract uncinate fasciculus (left)	-	38932
Brain	MRI	AllScalars	Weighted-mean ISOVF in tract uncinate fasciculus (right)	-	38932
Brain	Cognitive	ReactionTime	Mean time to correctly identify matches	-	565600
Brain	Cognitive	ReactionTime	Mean time to press snap-button	-	561903
Brain	Cognitive	ReactionTime	Cards are matching	-	565600
Brain	Cognitive	ReactionTime	Cards are matching	1	565600
Brain	Cognitive	ReactionTime	Cards are matching	2	565600
Brain	Cognitive	ReactionTime	Cards are matching	3	565600
Brain	Cognitive	ReactionTime	Cards are matching	4	565600
Brain	Cognitive	ReactionTime	Cards are matching	5	565600
Brain	Cognitive	ReactionTime	Cards are matching	6	565600
Brain	Cognitive	ReactionTime	Cards are matching	7	565600
Brain	Cognitive	ReactionTime	Cards are matching	8	565600
Brain	Cognitive	ReactionTime	Cards are matching	9	565600
Brain	Cognitive	ReactionTime	Cards are matching	10	565600
Brain	Cognitive	ReactionTime	Cards are matching	11	565600
Brain	Cognitive	MatrixPatternCompletion	Unnamed: 0	-	36089
Brain	Cognitive	MatrixPatternCompletion	Number of puzzles correctly solved	-	36089
Brain	Cognitive	MatrixPatternCompletion	Number of puzzles viewed	-	36089
Brain	Cognitive	MatrixPatternCompletion	Mean time to solve puzzles	-	36084
Brain	Cognitive	TowerRearranging	Number of puzzles attempted	-	36520
Brain	Cognitive	TowerRearranging	Number of puzzles correct	-	35781
Brain	Cognitive	SymbolDigitSubstitution	Number of symbol digit matches attempted	-	36069
Brain	Cognitive	SymbolDigitSubstitution	Number of symbol digit matches made correctly	-	36069
Brain	Cognitive	PairedAssociativeLearning	Number of word pairs correctly associated	-	36520
Brain	Cognitive	PairedAssociativeLearning	Word associated with "huge"	Prefer not to answer	36520
Brain	Cognitive	PairedAssociativeLearning	Word associated with "huge"	car	36520
Brain	Cognitive	PairedAssociativeLearning	Word associated with "huge"	plant	36520
Brain	Cognitive	PairedAssociativeLearning	Word associated with "huge"	house	36520
Brain	Cognitive	PairedAssociativeLearning	Word associated with "huge"	trousers	36520
Brain	Cognitive	PairedAssociativeLearning	Word associated with "happy"	Prefer not to answer	36520
Brain	Cognitive	PairedAssociativeLearning	Word associated with "happy"	dog	36520
Brain	Cognitive	PairedAssociativeLearning	Word associated with "happy"	elephant	36520
Brain	Cognitive	PairedAssociativeLearning	Word associated with "happy"	cat	36520
Brain	Cognitive	PairedAssociativeLearning	Word associated with "happy"	clown	36520
Brain	Cognitive	PairedAssociativeLearning	Word associated with "tattered"	Prefer not to answer	36520
Brain	Cognitive	PairedAssociativeLearning	Word associated with "tattered"	dress	36520
Brain	Cognitive	PairedAssociativeLearning	Word associated with "tattered"	house	36520
Brain	Cognitive	PairedAssociativeLearning	Word associated with "tattered"	plant	36520
Brain	Cognitive	PairedAssociativeLearning	Word associated with "tattered"	curtains	36520
Brain	Cognitive	PairedAssociativeLearning	Word associated with "old"	Prefer not to answer	36520
Brain	Cognitive	PairedAssociativeLearning	Word associated with "old"	car	36520
Brain	Cognitive	PairedAssociativeLearning	Word associated with "old"	cat	36520
Brain	Cognitive	PairedAssociativeLearning	Word associated with "old"	house	36520
Brain	Cognitive	PairedAssociativeLearning	Word associated with "old"	elephant	36520
Brain	Cognitive	PairedAssociativeLearning	Word associated with "long"	Prefer not to answer	36520
Brain	Cognitive	PairedAssociativeLearning	Word associated with "long"	dress	36520
Brain	Cognitive	PairedAssociativeLearning	Word associated with "long"	curtains	36520
Brain	Cognitive	PairedAssociativeLearning	Word associated with "long"	car	36520
Brain	Cognitive	PairedAssociativeLearning	Word associated with "long"	trousers	36520
Brain	Cognitive	PairedAssociativeLearning	Word associated with "sulking"	Prefer not to answer	36520
Brain	Cognitive	PairedAssociativeLearning	Word associated with "sulking"	dog	36520
Brain	Cognitive	PairedAssociativeLearning	Word associated with "sulking"	elephant	36520
Brain	Cognitive	PairedAssociativeLearning	Word associated with "sulking"	clown	36520
Brain	Cognitive	PairedAssociativeLearning	Word associated with "sulking"	cat	36520
Brain	Cognitive	PairedAssociativeLearning	Word associated with "pretty"	Prefer not to answer	36520
Brain	Cognitive	PairedAssociativeLearning	Word associated with "pretty"	cat	36520
Brain	Cognitive	PairedAssociativeLearning	Word associated with "pretty"	dress	36520
Brain	Cognitive	PairedAssociativeLearning	Word associated with "pretty"	dish	36520
Brain	Cognitive	PairedAssociativeLearning	Word associated with "pretty"	plant	36520
Brain	Cognitive	PairedAssociativeLearning	Word associated with "tiny"	Prefer not to answer	36520
Brain	Cognitive	PairedAssociativeLearning	Word associated with "tiny"	dress	36520
Brain	Cognitive	PairedAssociativeLearning	Word associated with "tiny"	house	36520
Brain	Cognitive	PairedAssociativeLearning	Word associated with "tiny"	dog	36520
Brain	Cognitive	PairedAssociativeLearning	Word associated with "tiny"	cat	36520
Brain	Cognitive	PairedAssociativeLearning	Word associated with "new"	Prefer not to answer	36520
Brain	Cognitive	PairedAssociativeLearning	Word associated with "new"	plant	36520
Brain	Cognitive	PairedAssociativeLearning	Word associated with "new"	curtains	36520
Brain	Cognitive	PairedAssociativeLearning	Word associated with "new"	house	36520
Brain	Cognitive	PairedAssociativeLearning	Word associated with "new"	dress	36520
Brain	Cognitive	ProspectiveMemory	Test completion status	-	240918
Brain	Cognitive	ProspectiveMemory	Time to answer	-	240918
Brain	Cognitive	ProspectiveMemory	Number of attempts	-	240917
Brain	Cognitive	ProspectiveMemory	Final attempt correct	-	240918
Brain	Cognitive	ProspectiveMemory	Prospective memory result	-	240918
Brain	Cognitive	ProspectiveMemory	PM: initial answer	Participant skipped/abandonded	240918
Brain	Cognitive	ProspectiveMemory	PM: initial answer	Blue square	240918
Brain	Cognitive	ProspectiveMemory	PM: initial answer	Pink star	240918
Brain	Cognitive	ProspectiveMemory	PM: initial answer	Grey cross	240918
Brain	Cognitive	ProspectiveMemory	PM: initial answer	Orange circle	240918
Brain	Cognitive	ProspectiveMemory	PM: final answer	Participant skipped/abandonded	240918
Brain	Cognitive	ProspectiveMemory	PM: final answer	Pink star	240918
Brain	Cognitive	ProspectiveMemory	PM: final answer	Grey cross	240918
Brain	Cognitive	ProspectiveMemory	PM: final answer	Orange circle	240918
Brain	Cognitive	NumericMemory	Maximum digits remembered correctly	-	87178
Brain	Cognitive	NumericMemory	Number of rounds of numeric memory test performed	-	88786
Brain	Cognitive	NumericMemory	Time to complete test	-	89199
Brain	Cognitive	FluidIntelligence	Attempted fluid intelligence (FI) test	-	237298
Brain	Cognitive	FluidIntelligence	Fluid intelligence score	-	233652
Brain	Cognitive	FluidIntelligence	Number of fluid intelligence questions attempted within time limit	-	233652
Brain	Cognitive	FluidIntelligence	FI1 : numeric addition test	Prefer not to answer	233652
Brain	Cognitive	FluidIntelligence	FI1 : numeric addition test	Do not know	233652
Brain	Cognitive	FluidIntelligence	FI1 : numeric addition test	13	233652
Brain	Cognitive	FluidIntelligence	FI1 : numeric addition test	14	233652
Brain	Cognitive	FluidIntelligence	FI1 : numeric addition test	15	233652
Brain	Cognitive	FluidIntelligence	FI1 : numeric addition test	16	233652
Brain	Cognitive	FluidIntelligence	FI1 : numeric addition test	17	233652
Brain	Cognitive	FluidIntelligence	FI2 : identify largest number	Prefer not to answer	233253
Brain	Cognitive	FluidIntelligence	FI2 : identify largest number	Do not know	233253
Brain	Cognitive	FluidIntelligence	FI2 : identify largest number	253	233253
Brain	Cognitive	FluidIntelligence	FI2 : identify largest number	308	233253
Brain	Cognitive	FluidIntelligence	FI2 : identify largest number	642	233153
Brain	Cognitive	FluidIntelligence	FI2 : identify largest number	714	233153
Brain	Cognitive	FluidIntelligence	FI2 : identify largest number	987	233153
Brain	Cognitive	FluidIntelligence	FI3 : word interpolation	Prefer not to answer	233009
Brain	Cognitive	FluidIntelligence	FI3 : word interpolation	Do not know	233009
Brain	Cognitive	FluidIntelligence	FI3 : word interpolation	Grow	233009
Brain	Cognitive	FluidIntelligence	FI3 : word interpolation	Develop	233009
Brain	Cognitive	FluidIntelligence	FI3 : word interpolation	Improve	233009
Brain	Cognitive	FluidIntelligence	FI3 : word interpolation	Adult	233009
Brain	Cognitive	FluidIntelligence	FI3 : word interpolation	Old	233009
Brain	Cognitive	FluidIntelligence	FI4 : positional arithmetic	Prefer not to answer	232591
Brain	Cognitive	FluidIntelligence	FI4 : positional arithmetic	Do not know	232591
Brain	Cognitive	FluidIntelligence	FI4 : positional arithmetic	5	232591
Brain	Cognitive	FluidIntelligence	FI4 : positional arithmetic	6	232591
Brain	Cognitive	FluidIntelligence	FI4 : positional arithmetic	7	232591
Brain	Cognitive	FluidIntelligence	FI4 : positional arithmetic	8	232591
Brain	Cognitive	FluidIntelligence	FI5 : family relationship calculation	Prefer not to answer	227004
Brain	Cognitive	FluidIntelligence	FI5 : family relationship calculation	Do not know	227004
Brain	Cognitive	FluidIntelligence	FI5 : family relationship calculation	Aunt	227004
Brain	Cognitive	FluidIntelligence	FI5 : family relationship calculation	Sister	227004
Brain	Cognitive	FluidIntelligence	FI5 : family relationship calculation	Niece	227004
Brain	Cognitive	FluidIntelligence	FI5 : family relationship calculation	Cousin	227004
Brain	Cognitive	FluidIntelligence	FI5 : family relationship calculation	No relation	227004
Brain	Cognitive	TrailMaking	Duration to complete numeric path (trail #1)	-	36520
Brain	Cognitive	TrailMaking	Total errors traversing numeric path (trail #1)	-	36520
Brain	Cognitive	TrailMaking	Duration to complete alphanumeric path (trail #2)	-	36520
Brain	Cognitive	TrailMaking	Total errors traversing alphanumeric path (trail #2)	-	36520
Brain	Cognitive	PairsMatching	Number of columns displayed in round	First round	567279
Brain	Cognitive	PairsMatching	Number of columns displayed in round	Second round	567279
Brain	Cognitive	PairsMatching	Number of correct matches in round	First round	567279
Brain	Cognitive	PairsMatching	Number of correct matches in round	Second round	567279
Brain	Cognitive	PairsMatching	Number of incorrect matches in round	First round	567279
Brain	Cognitive	PairsMatching	Number of incorrect matches in round	Second round	567279
Brain	Cognitive	PairsMatching	Number of rows displayed in round	First round	567279
Brain	Cognitive	PairsMatching	Number of rows displayed in round	Second round	567279
Brain	Cognitive	PairsMatching	Time to complete round	First round	567279
Brain	Cognitive	PairsMatching	Time to complete round	Second round	567279
Brain	Cognitive	AllScalars	Mean time to correctly identify matches	-	34391
Brain	Cognitive	AllScalars	Mean time to press snap-button	-	34391
Brain	Cognitive	AllScalars	Cards are matching	-	34391
Brain	Cognitive	AllScalars	Cards are matching	1	34391
Brain	Cognitive	AllScalars	Cards are matching	2	34391
Brain	Cognitive	AllScalars	Cards are matching	3	34391
Brain	Cognitive	AllScalars	Cards are matching	4	34391
Brain	Cognitive	AllScalars	Cards are matching	5	34391
Brain	Cognitive	AllScalars	Cards are matching	6	34391
Brain	Cognitive	AllScalars	Cards are matching	7	34391
Brain	Cognitive	AllScalars	Cards are matching	8	34391
Brain	Cognitive	AllScalars	Cards are matching	9	34391
Brain	Cognitive	AllScalars	Cards are matching	10	34391
Brain	Cognitive	AllScalars	Cards are matching	11	34391
Brain	Cognitive	AllScalars	Number of puzzles correctly solved	-	34391
Brain	Cognitive	AllScalars	Number of puzzles viewed	-	34391
Brain	Cognitive	AllScalars	Mean time to solve puzzles	-	34391
Brain	Cognitive	AllScalars	Number of puzzles attempted	-	34391
Brain	Cognitive	AllScalars	Number of puzzles correct	-	34391
Brain	Cognitive	AllScalars	Number of symbol digit matches attempted	-	34391
Brain	Cognitive	AllScalars	Number of symbol digit matches made correctly	-	34391
Brain	Cognitive	AllScalars	Number of word pairs correctly associated	-	34391
Brain	Cognitive	AllScalars	Word associated with "huge"	Prefer not to answer	34391
Brain	Cognitive	AllScalars	Word associated with "huge"	car	34391
Brain	Cognitive	AllScalars	Word associated with "huge"	plant	34391
Brain	Cognitive	AllScalars	Word associated with "huge"	house	34391
Brain	Cognitive	AllScalars	Word associated with "huge"	trousers	34391
Brain	Cognitive	AllScalars	Word associated with "happy"	Prefer not to answer	34391
Brain	Cognitive	AllScalars	Word associated with "happy"	dog	34391
Brain	Cognitive	AllScalars	Word associated with "happy"	elephant	34391
Brain	Cognitive	AllScalars	Word associated with "happy"	cat	34391
Brain	Cognitive	AllScalars	Word associated with "happy"	clown	34391
Brain	Cognitive	AllScalars	Word associated with "tattered"	Prefer not to answer	34391
Brain	Cognitive	AllScalars	Word associated with "tattered"	dress	34391
Brain	Cognitive	AllScalars	Word associated with "tattered"	house	34391
Brain	Cognitive	AllScalars	Word associated with "tattered"	plant	34391
Brain	Cognitive	AllScalars	Word associated with "tattered"	curtains	34391
Brain	Cognitive	AllScalars	Word associated with "old"	Prefer not to answer	34391
Brain	Cognitive	AllScalars	Word associated with "old"	car	34391
Brain	Cognitive	AllScalars	Word associated with "old"	cat	34391
Brain	Cognitive	AllScalars	Word associated with "old"	house	34391
Brain	Cognitive	AllScalars	Word associated with "old"	elephant	34391
Brain	Cognitive	AllScalars	Word associated with "long"	Prefer not to answer	34391
Brain	Cognitive	AllScalars	Word associated with "long"	dress	34391
Brain	Cognitive	AllScalars	Word associated with "long"	curtains	34391
Brain	Cognitive	AllScalars	Word associated with "long"	car	34391
Brain	Cognitive	AllScalars	Word associated with "long"	trousers	34391
Brain	Cognitive	AllScalars	Word associated with "sulking"	Prefer not to answer	34391
Brain	Cognitive	AllScalars	Word associated with "sulking"	dog	34391
Brain	Cognitive	AllScalars	Word associated with "sulking"	elephant	34391
Brain	Cognitive	AllScalars	Word associated with "sulking"	clown	34391
Brain	Cognitive	AllScalars	Word associated with "sulking"	cat	34391
Brain	Cognitive	AllScalars	Word associated with "pretty"	Prefer not to answer	34391
Brain	Cognitive	AllScalars	Word associated with "pretty"	cat	34391
Brain	Cognitive	AllScalars	Word associated with "pretty"	dress	34391
Brain	Cognitive	AllScalars	Word associated with "pretty"	dish	34391
Brain	Cognitive	AllScalars	Word associated with "pretty"	plant	34391
Brain	Cognitive	AllScalars	Word associated with "tiny"	Prefer not to answer	34391
Brain	Cognitive	AllScalars	Word associated with "tiny"	dress	34391
Brain	Cognitive	AllScalars	Word associated with "tiny"	house	34391
Brain	Cognitive	AllScalars	Word associated with "tiny"	dog	34391
Brain	Cognitive	AllScalars	Word associated with "tiny"	cat	34391
Brain	Cognitive	AllScalars	Word associated with "new"	Prefer not to answer	34391
Brain	Cognitive	AllScalars	Word associated with "new"	plant	34391
Brain	Cognitive	AllScalars	Word associated with "new"	curtains	34391
Brain	Cognitive	AllScalars	Word associated with "new"	house	34391
Brain	Cognitive	AllScalars	Word associated with "new"	dress	34391
Brain	Cognitive	AllScalars	Test completion status	-	34391
Brain	Cognitive	AllScalars	Time to answer	-	34391
Brain	Cognitive	AllScalars	Number of attempts	-	34391
Brain	Cognitive	AllScalars	Final attempt correct	-	34391
Brain	Cognitive	AllScalars	Prospective memory result	-	34391
Brain	Cognitive	AllScalars	PM: initial answer	Participant skipped/abandonded	34391
Brain	Cognitive	AllScalars	PM: initial answer	Blue square	34391
Brain	Cognitive	AllScalars	PM: initial answer	Pink star	34391
Brain	Cognitive	AllScalars	PM: initial answer	Grey cross	34391
Brain	Cognitive	AllScalars	PM: initial answer	Orange circle	34391
Brain	Cognitive	AllScalars	PM: final answer	Participant skipped/abandonded	34391
Brain	Cognitive	AllScalars	PM: final answer	Pink star	34391
Brain	Cognitive	AllScalars	PM: final answer	Grey cross	34391
Brain	Cognitive	AllScalars	PM: final answer	Orange circle	34391
Brain	Cognitive	AllScalars	Maximum digits remembered correctly	-	34391
Brain	Cognitive	AllScalars	Number of rounds of numeric memory test performed	-	34391
Brain	Cognitive	AllScalars	Time to complete test	-	34391
Brain	Cognitive	AllScalars	Attempted fluid intelligence (FI) test	-	34391
Brain	Cognitive	AllScalars	Fluid intelligence score	-	34391
Brain	Cognitive	AllScalars	Number of fluid intelligence questions attempted within time limit	-	34391
Brain	Cognitive	AllScalars	FI1 : numeric addition test	Prefer not to answer	34391
Brain	Cognitive	AllScalars	FI1 : numeric addition test	Do not know	34391
Brain	Cognitive	AllScalars	FI1 : numeric addition test	13	34391
Brain	Cognitive	AllScalars	FI1 : numeric addition test	14	34391
Brain	Cognitive	AllScalars	FI1 : numeric addition test	15	34391
Brain	Cognitive	AllScalars	FI1 : numeric addition test	16	34391
Brain	Cognitive	AllScalars	FI1 : numeric addition test	17	34391
Brain	Cognitive	AllScalars	FI2 : identify largest number	Prefer not to answer	34391
Brain	Cognitive	AllScalars	FI2 : identify largest number	Do not know	34391
Brain	Cognitive	AllScalars	FI2 : identify largest number	253	34391
Brain	Cognitive	AllScalars	FI2 : identify largest number	308	34391
Brain	Cognitive	AllScalars	FI2 : identify largest number	642	34391
Brain	Cognitive	AllScalars	FI2 : identify largest number	714	34391
Brain	Cognitive	AllScalars	FI2 : identify largest number	987	34391
Brain	Cognitive	AllScalars	FI3 : word interpolation	Prefer not to answer	34391
Brain	Cognitive	AllScalars	FI3 : word interpolation	Do not know	34391
Brain	Cognitive	AllScalars	FI3 : word interpolation	Grow	34391
Brain	Cognitive	AllScalars	FI3 : word interpolation	Develop	34391
Brain	Cognitive	AllScalars	FI3 : word interpolation	Improve	34391
Brain	Cognitive	AllScalars	FI3 : word interpolation	Adult	34391
Brain	Cognitive	AllScalars	FI3 : word interpolation	Old	34391
Brain	Cognitive	AllScalars	FI4 : positional arithmetic	Prefer not to answer	34391
Brain	Cognitive	AllScalars	FI4 : positional arithmetic	Do not know	34391
Brain	Cognitive	AllScalars	FI4 : positional arithmetic	5	34391
Brain	Cognitive	AllScalars	FI4 : positional arithmetic	6	34391
Brain	Cognitive	AllScalars	FI4 : positional arithmetic	7	34391
Brain	Cognitive	AllScalars	FI4 : positional arithmetic	8	34391
Brain	Cognitive	AllScalars	FI5 : family relationship calculation	Prefer not to answer	34391
Brain	Cognitive	AllScalars	FI5 : family relationship calculation	Do not know	34391
Brain	Cognitive	AllScalars	FI5 : family relationship calculation	Aunt	34391
Brain	Cognitive	AllScalars	FI5 : family relationship calculation	Sister	34391
Brain	Cognitive	AllScalars	FI5 : family relationship calculation	Niece	34391
Brain	Cognitive	AllScalars	FI5 : family relationship calculation	Cousin	34391
Brain	Cognitive	AllScalars	FI5 : family relationship calculation	No relation	34391
Brain	Cognitive	AllScalars	Duration to complete numeric path (trail #1)	-	34391
Brain	Cognitive	AllScalars	Total errors traversing numeric path (trail #1)	-	34391
Brain	Cognitive	AllScalars	Duration to complete alphanumeric path (trail #2)	-	34391
Brain	Cognitive	AllScalars	Total errors traversing alphanumeric path (trail #2)	-	34391
Brain	Cognitive	AllScalars	Number of columns displayed in round	First round	34391
Brain	Cognitive	AllScalars	Number of columns displayed in round	Second round	34391
Brain	Cognitive	AllScalars	Number of correct matches in round	First round	34391
Brain	Cognitive	AllScalars	Number of correct matches in round	Second round	34391
Brain	Cognitive	AllScalars	Number of incorrect matches in round	First round	34391
Brain	Cognitive	AllScalars	Number of incorrect matches in round	Second round	34391
Brain	Cognitive	AllScalars	Number of rows displayed in round	First round	34391
Brain	Cognitive	AllScalars	Number of rows displayed in round	Second round	34391
Brain	Cognitive	AllScalars	Time to complete round	First round	34391
Brain	Cognitive	AllScalars	Time to complete round	Second round	34391
Brain	All	Scalars	Volume of thalamus (left)	-	41182
Brain	All	Scalars	Volume of thalamus (right)	-	41182
Brain	All	Scalars	Volume of caudate (left)	-	41182
Brain	All	Scalars	Volume of caudate (right)	-	41182
Brain	All	Scalars	Volume of putamen (left)	-	41182
Brain	All	Scalars	Volume of putamen (right)	-	41182
Brain	All	Scalars	Volume of pallidum (left)	-	41182
Brain	All	Scalars	Volume of pallidum (right)	-	41182
Brain	All	Scalars	Volume of hippocampus (left)	-	41182
Brain	All	Scalars	Volume of hippocampus (right)	-	41182
Brain	All	Scalars	Volume of amygdala (left)	-	41182
Brain	All	Scalars	Volume of amygdala (right)	-	41182
Brain	All	Scalars	Volume of accumbens (left)	-	41182
Brain	All	Scalars	Volume of accumbens (right)	-	41182
Brain	All	Scalars	Volume of grey matter in Frontal Pole (left)	-	41194
Brain	All	Scalars	Volume of grey matter in Frontal Pole (right)	-	41194
Brain	All	Scalars	Volume of grey matter in Insular Cortex (left)	-	41194
Brain	All	Scalars	Volume of grey matter in Insular Cortex (right)	-	41194
Brain	All	Scalars	Volume of grey matter in Superior Frontal Gyrus (left)	-	41194
Brain	All	Scalars	Volume of grey matter in Superior Frontal Gyrus (right)	-	41194
Brain	All	Scalars	Volume of grey matter in Middle Frontal Gyrus (left)	-	41194
Brain	All	Scalars	Volume of grey matter in Middle Frontal Gyrus (right)	-	41194
Brain	All	Scalars	Volume of grey matter in Inferior Frontal Gyrus, pars triangularis (left)	-	41194
Brain	All	Scalars	Volume of grey matter in Inferior Frontal Gyrus, pars triangularis (right)	-	41194
Brain	All	Scalars	Volume of grey matter in Inferior Frontal Gyrus, pars opercularis (left)	-	41194
Brain	All	Scalars	Volume of grey matter in Inferior Frontal Gyrus, pars opercularis (right)	-	41194
Brain	All	Scalars	Volume of grey matter in Precentral Gyrus (left)	-	41194
Brain	All	Scalars	Volume of grey matter in Precentral Gyrus (right)	-	41194
Brain	All	Scalars	Volume of grey matter in Temporal Pole (left)	-	41194
Brain	All	Scalars	Volume of grey matter in Temporal Pole (right)	-	41194
Brain	All	Scalars	Volume of grey matter in Superior Temporal Gyrus, anterior division (left)	-	41194
Brain	All	Scalars	Volume of grey matter in Superior Temporal Gyrus, anterior division (right)	-	41194
Brain	All	Scalars	Volume of grey matter in Superior Temporal Gyrus, posterior division (left)	-	41194
Brain	All	Scalars	Volume of grey matter in Superior Temporal Gyrus, posterior division (right)	-	41194
Brain	All	Scalars	Volume of grey matter in Middle Temporal Gyrus, anterior division (left)	-	41194
Brain	All	Scalars	Volume of grey matter in Middle Temporal Gyrus, anterior division (right)	-	41194
Brain	All	Scalars	Volume of grey matter in Middle Temporal Gyrus, posterior division (left)	-	41194
Brain	All	Scalars	Volume of grey matter in Middle Temporal Gyrus, posterior division (right)	-	41194
Brain	All	Scalars	Volume of grey matter in Middle Temporal Gyrus, temporooccipital part (left)	-	41194
Brain	All	Scalars	Volume of grey matter in Middle Temporal Gyrus, temporooccipital part (right)	-	41194
Brain	All	Scalars	Volume of grey matter in Inferior Temporal Gyrus, anterior division (left)	-	41194
Brain	All	Scalars	Volume of grey matter in Inferior Temporal Gyrus, anterior division (right)	-	41194
Brain	All	Scalars	Volume of grey matter in Inferior Temporal Gyrus, posterior division (left)	-	41194
Brain	All	Scalars	Volume of grey matter in Inferior Temporal Gyrus, posterior division (right)	-	41194
Brain	All	Scalars	Volume of grey matter in Inferior Temporal Gyrus, temporooccipital part (left)	-	41194
Brain	All	Scalars	Volume of grey matter in Inferior Temporal Gyrus, temporooccipital part (right)	-	41194
Brain	All	Scalars	Volume of grey matter in Postcentral Gyrus (left)	-	41194
Brain	All	Scalars	Volume of grey matter in Postcentral Gyrus (right)	-	41194
Brain	All	Scalars	Volume of grey matter in Superior Parietal Lobule (left)	-	41194
Brain	All	Scalars	Volume of grey matter in Superior Parietal Lobule (right)	-	41194
Brain	All	Scalars	Volume of grey matter in Supramarginal Gyrus, anterior division (left)	-	41194
Brain	All	Scalars	Volume of grey matter in Supramarginal Gyrus, anterior division (right)	-	41194
Brain	All	Scalars	Volume of grey matter in Supramarginal Gyrus, posterior division (left)	-	41194
Brain	All	Scalars	Volume of grey matter in Supramarginal Gyrus, posterior division (right)	-	41194
Brain	All	Scalars	Volume of grey matter in Angular Gyrus (left)	-	41194
Brain	All	Scalars	Volume of grey matter in Angular Gyrus (right)	-	41194
Brain	All	Scalars	Volume of grey matter in Lateral Occipital Cortex, superior division (left)	-	41194
Brain	All	Scalars	Volume of grey matter in Lateral Occipital Cortex, superior division (right)	-	41194
Brain	All	Scalars	Volume of grey matter in Lateral Occipital Cortex, inferior division (left)	-	41194
Brain	All	Scalars	Volume of grey matter in Lateral Occipital Cortex, inferior division (right)	-	41194
Brain	All	Scalars	Volume of grey matter in Intracalcarine Cortex (left)	-	41194
Brain	All	Scalars	Volume of grey matter in Intracalcarine Cortex (right)	-	41194
Brain	All	Scalars	Volume of grey matter in Frontal Medial Cortex (left)	-	41194
Brain	All	Scalars	Volume of grey matter in Frontal Medial Cortex (right)	-	41194
Brain	All	Scalars	Volume of grey matter in Juxtapositional Lobule Cortex (formerly Supplementary Motor Cortex) (left)	-	41194
Brain	All	Scalars	Volume of grey matter in Juxtapositional Lobule Cortex (formerly Supplementary Motor Cortex) (right)	-	41194
Brain	All	Scalars	Volume of grey matter in Subcallosal Cortex (left)	-	41194
Brain	All	Scalars	Volume of grey matter in Subcallosal Cortex (right)	-	41194
Brain	All	Scalars	Volume of grey matter in Paracingulate Gyrus (left)	-	41194
Brain	All	Scalars	Volume of grey matter in Paracingulate Gyrus (right)	-	41194
Brain	All	Scalars	Volume of grey matter in Cingulate Gyrus, anterior division (left)	-	41194
Brain	All	Scalars	Volume of grey matter in Cingulate Gyrus, anterior division (right)	-	41194
Brain	All	Scalars	Volume of grey matter in Cingulate Gyrus, posterior division (left)	-	41194
Brain	All	Scalars	Volume of grey matter in Cingulate Gyrus, posterior division (right)	-	41194
Brain	All	Scalars	Volume of grey matter in Precuneous Cortex (left)	-	41194
Brain	All	Scalars	Volume of grey matter in Precuneous Cortex (right)	-	41194
Brain	All	Scalars	Volume of grey matter in Cuneal Cortex (left)	-	41194
Brain	All	Scalars	Volume of grey matter in Cuneal Cortex (right)	-	41194
Brain	All	Scalars	Volume of grey matter in Frontal Orbital Cortex (left)	-	41194
Brain	All	Scalars	Volume of grey matter in Frontal Orbital Cortex (right)	-	41194
Brain	All	Scalars	Volume of grey matter in Parahippocampal Gyrus, anterior division (left)	-	41194
Brain	All	Scalars	Volume of grey matter in Parahippocampal Gyrus, anterior division (right)	-	41194
Brain	All	Scalars	Volume of grey matter in Parahippocampal Gyrus, posterior division (left)	-	41194
Brain	All	Scalars	Volume of grey matter in Parahippocampal Gyrus, posterior division (right)	-	41194
Brain	All	Scalars	Volume of grey matter in Lingual Gyrus (left)	-	41194
Brain	All	Scalars	Volume of grey matter in Lingual Gyrus (right)	-	41194
Brain	All	Scalars	Volume of grey matter in Temporal Fusiform Cortex, anterior division (left)	-	41194
Brain	All	Scalars	Volume of grey matter in Temporal Fusiform Cortex, anterior division (right)	-	41194
Brain	All	Scalars	Volume of grey matter in Temporal Fusiform Cortex, posterior division (left)	-	41194
Brain	All	Scalars	Volume of grey matter in Temporal Fusiform Cortex, posterior division (right)	-	41194
Brain	All	Scalars	Volume of grey matter in Temporal Occipital Fusiform Cortex (left)	-	41194
Brain	All	Scalars	Volume of grey matter in Temporal Occipital Fusiform Cortex (right)	-	41194
Brain	All	Scalars	Volume of grey matter in Occipital Fusiform Gyrus (left)	-	41194
Brain	All	Scalars	Volume of grey matter in Occipital Fusiform Gyrus (right)	-	41194
Brain	All	Scalars	Volume of grey matter in Frontal Operculum Cortex (left)	-	41194
Brain	All	Scalars	Volume of grey matter in Frontal Operculum Cortex (right)	-	41194
Brain	All	Scalars	Volume of grey matter in Central Opercular Cortex (left)	-	41194
Brain	All	Scalars	Volume of grey matter in Central Opercular Cortex (right)	-	41194
Brain	All	Scalars	Volume of grey matter in Parietal Operculum Cortex (left)	-	41194
Brain	All	Scalars	Volume of grey matter in Parietal Operculum Cortex (right)	-	41194
Brain	All	Scalars	Volume of grey matter in Planum Polare (left)	-	41194
Brain	All	Scalars	Volume of grey matter in Planum Polare (right)	-	41194
Brain	All	Scalars	Volume of grey matter in Heschl's Gyrus (includes H1 and H2) (left)	-	41194
Brain	All	Scalars	Volume of grey matter in Heschl's Gyrus (includes H1 and H2) (right)	-	41194
Brain	All	Scalars	Volume of grey matter in Planum Temporale (left)	-	41194
Brain	All	Scalars	Volume of grey matter in Planum Temporale (right)	-	41194
Brain	All	Scalars	Volume of grey matter in Supracalcarine Cortex (left)	-	41194
Brain	All	Scalars	Volume of grey matter in Supracalcarine Cortex (right)	-	41194
Brain	All	Scalars	Volume of grey matter in Occipital Pole (left)	-	41194
Brain	All	Scalars	Volume of grey matter in Occipital Pole (right)	-	41194
Brain	All	Scalars	Volume of grey matter in Thalamus (left)	-	41194
Brain	All	Scalars	Volume of grey matter in Thalamus (right)	-	41194
Brain	All	Scalars	Volume of grey matter in Caudate (left)	-	41194
Brain	All	Scalars	Volume of grey matter in Caudate (right)	-	41194
Brain	All	Scalars	Volume of grey matter in Putamen (left)	-	41194
Brain	All	Scalars	Volume of grey matter in Putamen (right)	-	41194
Brain	All	Scalars	Volume of grey matter in Pallidum (left)	-	41194
Brain	All	Scalars	Volume of grey matter in Pallidum (right)	-	41194
Brain	All	Scalars	Volume of grey matter in Hippocampus (left)	-	41194
Brain	All	Scalars	Volume of grey matter in Hippocampus (right)	-	41194
Brain	All	Scalars	Volume of grey matter in Amygdala (left)	-	41194
Brain	All	Scalars	Volume of grey matter in Amygdala (right)	-	41194
Brain	All	Scalars	Volume of grey matter in Ventral Striatum (left)	-	41194
Brain	All	Scalars	Volume of grey matter in Ventral Striatum (right)	-	41194
Brain	All	Scalars	Volume of grey matter in Brain-Stem	-	41194
Brain	All	Scalars	Volume of grey matter in I-IV Cerebellum (left)	-	41194
Brain	All	Scalars	Volume of grey matter in I-IV Cerebellum (right)	-	41194
Brain	All	Scalars	Volume of grey matter in V Cerebellum (left)	-	41194
Brain	All	Scalars	Volume of grey matter in V Cerebellum (right)	-	41194
Brain	All	Scalars	Volume of grey matter in VI Cerebellum (left)	-	41194
Brain	All	Scalars	Volume of grey matter in VI Cerebellum (vermis)	-	41194
Brain	All	Scalars	Volume of grey matter in VI Cerebellum (right)	-	41194
Brain	All	Scalars	Volume of grey matter in Crus I Cerebellum (left)	-	41194
Brain	All	Scalars	Volume of grey matter in Crus I Cerebellum (vermis)	-	41194
Brain	All	Scalars	Volume of grey matter in Crus I Cerebellum (right)	-	41194
Brain	All	Scalars	Volume of grey matter in Crus II Cerebellum (left)	-	41194
Brain	All	Scalars	Volume of grey matter in Crus II Cerebellum (vermis)	-	41194
Brain	All	Scalars	Volume of grey matter in Crus II Cerebellum (right)	-	41194
Brain	All	Scalars	Volume of grey matter in VIIb Cerebellum (left)	-	41194
Brain	All	Scalars	Volume of grey matter in VIIb Cerebellum (vermis)	-	41194
Brain	All	Scalars	Volume of grey matter in VIIb Cerebellum (right)	-	41194
Brain	All	Scalars	Volume of grey matter in VIIIa Cerebellum (left)	-	41194
Brain	All	Scalars	Volume of grey matter in VIIIa Cerebellum (vermis)	-	41194
Brain	All	Scalars	Volume of grey matter in VIIIa Cerebellum (right)	-	41194
Brain	All	Scalars	Volume of grey matter in VIIIb Cerebellum (left)	-	41194
Brain	All	Scalars	Volume of grey matter in VIIIb Cerebellum (vermis)	-	41194
Brain	All	Scalars	Volume of grey matter in VIIIb Cerebellum (right)	-	41194
Brain	All	Scalars	Volume of grey matter in IX Cerebellum (left)	-	41194
Brain	All	Scalars	Volume of grey matter in IX Cerebellum (vermis)	-	41194
Brain	All	Scalars	Volume of grey matter in IX Cerebellum (right)	-	41194
Brain	All	Scalars	Volume of grey matter in X Cerebellum (left)	-	41194
Brain	All	Scalars	Volume of grey matter in X Cerebellum (vermis)	-	41194
Brain	All	Scalars	Volume of grey matter in X Cerebellum (right)	-	41194
Brain	All	Scalars	Weighted-mean FA in tract acoustic radiation (left)	-	38933
Brain	All	Scalars	Weighted-mean FA in tract acoustic radiation (right)	-	38933
Brain	All	Scalars	Weighted-mean FA in tract anterior thalamic radiation (left)	-	38933
Brain	All	Scalars	Weighted-mean FA in tract anterior thalamic radiation (right)	-	38933
Brain	All	Scalars	Weighted-mean FA in tract cingulate gyrus part of cingulum (left)	-	38933
Brain	All	Scalars	Weighted-mean FA in tract cingulate gyrus part of cingulum (right)	-	38933
Brain	All	Scalars	Weighted-mean FA in tract parahippocampal part of cingulum (left)	-	38933
Brain	All	Scalars	Weighted-mean FA in tract parahippocampal part of cingulum (right)	-	38933
Brain	All	Scalars	Weighted-mean FA in tract corticospinal tract (left)	-	38933
Brain	All	Scalars	Weighted-mean FA in tract corticospinal tract (right)	-	38933
Brain	All	Scalars	Weighted-mean FA in tract forceps major	-	38933
Brain	All	Scalars	Weighted-mean FA in tract forceps minor	-	38933
Brain	All	Scalars	Weighted-mean FA in tract inferior fronto-occipital fasciculus (left)	-	38933
Brain	All	Scalars	Weighted-mean FA in tract inferior fronto-occipital fasciculus (right)	-	38933
Brain	All	Scalars	Weighted-mean FA in tract inferior longitudinal fasciculus (left)	-	38933
Brain	All	Scalars	Weighted-mean FA in tract inferior longitudinal fasciculus (right)	-	38933
Brain	All	Scalars	Weighted-mean FA in tract middle cerebellar peduncle	-	38933
Brain	All	Scalars	Weighted-mean FA in tract medial lemniscus (left)	-	38933
Brain	All	Scalars	Weighted-mean FA in tract medial lemniscus (right)	-	38933
Brain	All	Scalars	Weighted-mean FA in tract posterior thalamic radiation (left)	-	38933
Brain	All	Scalars	Weighted-mean FA in tract posterior thalamic radiation (right)	-	38933
Brain	All	Scalars	Weighted-mean FA in tract superior longitudinal fasciculus (left)	-	38933
Brain	All	Scalars	Weighted-mean FA in tract superior longitudinal fasciculus (right)	-	38933
Brain	All	Scalars	Weighted-mean FA in tract superior thalamic radiation (left)	-	38933
Brain	All	Scalars	Weighted-mean FA in tract superior thalamic radiation (right)	-	38933
Brain	All	Scalars	Weighted-mean FA in tract uncinate fasciculus (left)	-	38933
Brain	All	Scalars	Weighted-mean FA in tract uncinate fasciculus (right)	-	38933
Brain	All	Scalars	Weighted-mean MD in tract acoustic radiation (left)	-	38933
Brain	All	Scalars	Weighted-mean MD in tract acoustic radiation (right)	-	38933
Brain	All	Scalars	Weighted-mean MD in tract anterior thalamic radiation (left)	-	38933
Brain	All	Scalars	Weighted-mean MD in tract anterior thalamic radiation (right)	-	38933
Brain	All	Scalars	Weighted-mean MD in tract cingulate gyrus part of cingulum (left)	-	38933
Brain	All	Scalars	Weighted-mean MD in tract cingulate gyrus part of cingulum (right)	-	38933
Brain	All	Scalars	Weighted-mean MD in tract parahippocampal part of cingulum (left)	-	38933
Brain	All	Scalars	Weighted-mean MD in tract parahippocampal part of cingulum (right)	-	38933
Brain	All	Scalars	Weighted-mean MD in tract corticospinal tract (left)	-	38933
Brain	All	Scalars	Weighted-mean MD in tract corticospinal tract (right)	-	38933
Brain	All	Scalars	Weighted-mean MD in tract forceps major	-	38933
Brain	All	Scalars	Weighted-mean MD in tract forceps minor	-	38933
Brain	All	Scalars	Weighted-mean MD in tract inferior fronto-occipital fasciculus (left)	-	38933
Brain	All	Scalars	Weighted-mean MD in tract inferior fronto-occipital fasciculus (right)	-	38933
Brain	All	Scalars	Weighted-mean MD in tract inferior longitudinal fasciculus (left)	-	38933
Brain	All	Scalars	Weighted-mean MD in tract inferior longitudinal fasciculus (right)	-	38933
Brain	All	Scalars	Weighted-mean MD in tract middle cerebellar peduncle	-	38933
Brain	All	Scalars	Weighted-mean MD in tract medial lemniscus (left)	-	38933
Brain	All	Scalars	Weighted-mean MD in tract medial lemniscus (right)	-	38933
Brain	All	Scalars	Weighted-mean MD in tract posterior thalamic radiation (left)	-	38933
Brain	All	Scalars	Weighted-mean MD in tract posterior thalamic radiation (right)	-	38933
Brain	All	Scalars	Weighted-mean MD in tract superior longitudinal fasciculus (left)	-	38933
Brain	All	Scalars	Weighted-mean MD in tract superior longitudinal fasciculus (right)	-	38933
Brain	All	Scalars	Weighted-mean MD in tract superior thalamic radiation (left)	-	38933
Brain	All	Scalars	Weighted-mean MD in tract superior thalamic radiation (right)	-	38933
Brain	All	Scalars	Weighted-mean MD in tract uncinate fasciculus (left)	-	38933
Brain	All	Scalars	Weighted-mean MD in tract uncinate fasciculus (right)	-	38933
Brain	All	Scalars	Weighted-mean MO in tract acoustic radiation (left)	-	38933
Brain	All	Scalars	Weighted-mean MO in tract acoustic radiation (right)	-	38933
Brain	All	Scalars	Weighted-mean MO in tract anterior thalamic radiation (left)	-	38933
Brain	All	Scalars	Weighted-mean MO in tract anterior thalamic radiation (right)	-	38933
Brain	All	Scalars	Weighted-mean MO in tract cingulate gyrus part of cingulum (left)	-	38933
Brain	All	Scalars	Weighted-mean MO in tract cingulate gyrus part of cingulum (right)	-	38933
Brain	All	Scalars	Weighted-mean MO in tract parahippocampal part of cingulum (left)	-	38933
Brain	All	Scalars	Weighted-mean MO in tract parahippocampal part of cingulum (right)	-	38933
Brain	All	Scalars	Weighted-mean MO in tract corticospinal tract (left)	-	38933
Brain	All	Scalars	Weighted-mean MO in tract corticospinal tract (right)	-	38933
Brain	All	Scalars	Weighted-mean MO in tract forceps major	-	38933
Brain	All	Scalars	Weighted-mean MO in tract forceps minor	-	38933
Brain	All	Scalars	Weighted-mean MO in tract inferior fronto-occipital fasciculus (left)	-	38933
Brain	All	Scalars	Weighted-mean MO in tract inferior fronto-occipital fasciculus (right)	-	38933
Brain	All	Scalars	Weighted-mean MO in tract inferior longitudinal fasciculus (left)	-	38933
Brain	All	Scalars	Weighted-mean MO in tract inferior longitudinal fasciculus (right)	-	38933
Brain	All	Scalars	Weighted-mean MO in tract middle cerebellar peduncle	-	38933
Brain	All	Scalars	Weighted-mean MO in tract medial lemniscus (left)	-	38933
Brain	All	Scalars	Weighted-mean MO in tract medial lemniscus (right)	-	38933
Brain	All	Scalars	Weighted-mean MO in tract posterior thalamic radiation (left)	-	38933
Brain	All	Scalars	Weighted-mean MO in tract posterior thalamic radiation (right)	-	38933
Brain	All	Scalars	Weighted-mean MO in tract superior longitudinal fasciculus (left)	-	38933
Brain	All	Scalars	Weighted-mean MO in tract superior longitudinal fasciculus (right)	-	38933
Brain	All	Scalars	Weighted-mean MO in tract superior thalamic radiation (left)	-	38933
Brain	All	Scalars	Weighted-mean MO in tract superior thalamic radiation (right)	-	38933
Brain	All	Scalars	Weighted-mean MO in tract uncinate fasciculus (left)	-	38933
Brain	All	Scalars	Weighted-mean MO in tract uncinate fasciculus (right)	-	38933
Brain	All	Scalars	Weighted-mean L1 in tract acoustic radiation (left)	-	38933
Brain	All	Scalars	Weighted-mean L1 in tract acoustic radiation (right)	-	38933
Brain	All	Scalars	Weighted-mean L1 in tract anterior thalamic radiation (left)	-	38933
Brain	All	Scalars	Weighted-mean L1 in tract anterior thalamic radiation (right)	-	38933
Brain	All	Scalars	Weighted-mean L1 in tract cingulate gyrus part of cingulum (left)	-	38933
Brain	All	Scalars	Weighted-mean L1 in tract cingulate gyrus part of cingulum (right)	-	38933
Brain	All	Scalars	Weighted-mean L1 in tract parahippocampal part of cingulum (left)	-	38933
Brain	All	Scalars	Weighted-mean L1 in tract parahippocampal part of cingulum (right)	-	38933
Brain	All	Scalars	Weighted-mean L1 in tract corticospinal tract (left)	-	38933
Brain	All	Scalars	Weighted-mean L1 in tract corticospinal tract (right)	-	38933
Brain	All	Scalars	Weighted-mean L1 in tract forceps major	-	38933
Brain	All	Scalars	Weighted-mean L1 in tract forceps minor	-	38933
Brain	All	Scalars	Weighted-mean L1 in tract inferior fronto-occipital fasciculus (left)	-	38933
Brain	All	Scalars	Weighted-mean L1 in tract inferior fronto-occipital fasciculus (right)	-	38933
Brain	All	Scalars	Weighted-mean L1 in tract inferior longitudinal fasciculus (left)	-	38933
Brain	All	Scalars	Weighted-mean L1 in tract inferior longitudinal fasciculus (right)	-	38933
Brain	All	Scalars	Weighted-mean L1 in tract middle cerebellar peduncle	-	38933
Brain	All	Scalars	Weighted-mean L1 in tract medial lemniscus (left)	-	38933
Brain	All	Scalars	Weighted-mean L1 in tract medial lemniscus (right)	-	38933
Brain	All	Scalars	Weighted-mean L1 in tract posterior thalamic radiation (left)	-	38933
Brain	All	Scalars	Weighted-mean L1 in tract posterior thalamic radiation (right)	-	38933
Brain	All	Scalars	Weighted-mean L1 in tract superior longitudinal fasciculus (left)	-	38933
Brain	All	Scalars	Weighted-mean L1 in tract superior longitudinal fasciculus (right)	-	38933
Brain	All	Scalars	Weighted-mean L1 in tract superior thalamic radiation (left)	-	38933
Brain	All	Scalars	Weighted-mean L1 in tract superior thalamic radiation (right)	-	38933
Brain	All	Scalars	Weighted-mean L1 in tract uncinate fasciculus (left)	-	38933
Brain	All	Scalars	Weighted-mean L1 in tract uncinate fasciculus (right)	-	38933
Brain	All	Scalars	Weighted-mean L2 in tract acoustic radiation (left)	-	38933
Brain	All	Scalars	Weighted-mean L2 in tract acoustic radiation (right)	-	38933
Brain	All	Scalars	Weighted-mean L2 in tract anterior thalamic radiation (left)	-	38933
Brain	All	Scalars	Weighted-mean L2 in tract anterior thalamic radiation (right)	-	38933
Brain	All	Scalars	Weighted-mean L2 in tract cingulate gyrus part of cingulum (left)	-	38933
Brain	All	Scalars	Weighted-mean L2 in tract cingulate gyrus part of cingulum (right)	-	38933
Brain	All	Scalars	Weighted-mean L2 in tract parahippocampal part of cingulum (left)	-	38933
Brain	All	Scalars	Weighted-mean L2 in tract parahippocampal part of cingulum (right)	-	38933
Brain	All	Scalars	Weighted-mean L2 in tract corticospinal tract (left)	-	38933
Brain	All	Scalars	Weighted-mean L2 in tract corticospinal tract (right)	-	38933
Brain	All	Scalars	Weighted-mean L2 in tract forceps major	-	38933
Brain	All	Scalars	Weighted-mean L2 in tract forceps minor	-	38933
Brain	All	Scalars	Weighted-mean L2 in tract inferior fronto-occipital fasciculus (left)	-	38933
Brain	All	Scalars	Weighted-mean L2 in tract inferior fronto-occipital fasciculus (right)	-	38933
Brain	All	Scalars	Weighted-mean L2 in tract inferior longitudinal fasciculus (left)	-	38933
Brain	All	Scalars	Weighted-mean L2 in tract inferior longitudinal fasciculus (right)	-	38933
Brain	All	Scalars	Weighted-mean L2 in tract middle cerebellar peduncle	-	38933
Brain	All	Scalars	Weighted-mean L2 in tract medial lemniscus (left)	-	38933
Brain	All	Scalars	Weighted-mean L2 in tract medial lemniscus (right)	-	38933
Brain	All	Scalars	Weighted-mean L2 in tract posterior thalamic radiation (left)	-	38933
Brain	All	Scalars	Weighted-mean L2 in tract posterior thalamic radiation (right)	-	38933
Brain	All	Scalars	Weighted-mean L2 in tract superior longitudinal fasciculus (left)	-	38933
Brain	All	Scalars	Weighted-mean L2 in tract superior longitudinal fasciculus (right)	-	38933
Brain	All	Scalars	Weighted-mean L2 in tract superior thalamic radiation (left)	-	38933
Brain	All	Scalars	Weighted-mean L2 in tract superior thalamic radiation (right)	-	38933
Brain	All	Scalars	Weighted-mean L2 in tract uncinate fasciculus (left)	-	38933
Brain	All	Scalars	Weighted-mean L2 in tract uncinate fasciculus (right)	-	38933
Brain	All	Scalars	Weighted-mean L3 in tract acoustic radiation (left)	-	38933
Brain	All	Scalars	Weighted-mean L3 in tract acoustic radiation (right)	-	38933
Brain	All	Scalars	Weighted-mean L3 in tract anterior thalamic radiation (left)	-	38933
Brain	All	Scalars	Weighted-mean L3 in tract anterior thalamic radiation (right)	-	38933
Brain	All	Scalars	Weighted-mean L3 in tract cingulate gyrus part of cingulum (left)	-	38933
Brain	All	Scalars	Weighted-mean L3 in tract cingulate gyrus part of cingulum (right)	-	38933
Brain	All	Scalars	Weighted-mean L3 in tract parahippocampal part of cingulum (left)	-	38933
Brain	All	Scalars	Weighted-mean L3 in tract parahippocampal part of cingulum (right)	-	38933
Brain	All	Scalars	Weighted-mean L3 in tract corticospinal tract (left)	-	38933
Brain	All	Scalars	Weighted-mean L3 in tract corticospinal tract (right)	-	38933
Brain	All	Scalars	Weighted-mean L3 in tract forceps major	-	38933
Brain	All	Scalars	Weighted-mean L3 in tract forceps minor	-	38933
Brain	All	Scalars	Weighted-mean L3 in tract inferior fronto-occipital fasciculus (left)	-	38933
Brain	All	Scalars	Weighted-mean L3 in tract inferior fronto-occipital fasciculus (right)	-	38933
Brain	All	Scalars	Weighted-mean L3 in tract inferior longitudinal fasciculus (left)	-	38933
Brain	All	Scalars	Weighted-mean L3 in tract inferior longitudinal fasciculus (right)	-	38933
Brain	All	Scalars	Weighted-mean L3 in tract middle cerebellar peduncle	-	38933
Brain	All	Scalars	Weighted-mean L3 in tract medial lemniscus (left)	-	38933
Brain	All	Scalars	Weighted-mean L3 in tract medial lemniscus (right)	-	38933
Brain	All	Scalars	Weighted-mean L3 in tract posterior thalamic radiation (left)	-	38933
Brain	All	Scalars	Weighted-mean L3 in tract posterior thalamic radiation (right)	-	38933
Brain	All	Scalars	Weighted-mean L3 in tract superior longitudinal fasciculus (left)	-	38933
Brain	All	Scalars	Weighted-mean L3 in tract superior longitudinal fasciculus (right)	-	38933
Brain	All	Scalars	Weighted-mean L3 in tract superior thalamic radiation (left)	-	38933
Brain	All	Scalars	Weighted-mean L3 in tract superior thalamic radiation (right)	-	38933
Brain	All	Scalars	Weighted-mean L3 in tract uncinate fasciculus (left)	-	38933
Brain	All	Scalars	Weighted-mean L3 in tract uncinate fasciculus (right)	-	38933
Brain	All	Scalars	Weighted-mean ICVF in tract acoustic radiation (left)	-	38932
Brain	All	Scalars	Weighted-mean ICVF in tract acoustic radiation (right)	-	38932
Brain	All	Scalars	Weighted-mean ICVF in tract anterior thalamic radiation (left)	-	38932
Brain	All	Scalars	Weighted-mean ICVF in tract anterior thalamic radiation (right)	-	38932
Brain	All	Scalars	Weighted-mean ICVF in tract cingulate gyrus part of cingulum (left)	-	38932
Brain	All	Scalars	Weighted-mean ICVF in tract cingulate gyrus part of cingulum (right)	-	38932
Brain	All	Scalars	Weighted-mean ICVF in tract parahippocampal part of cingulum (left)	-	38932
Brain	All	Scalars	Weighted-mean ICVF in tract parahippocampal part of cingulum (right)	-	38932
Brain	All	Scalars	Weighted-mean ICVF in tract corticospinal tract (left)	-	38932
Brain	All	Scalars	Weighted-mean ICVF in tract corticospinal tract (right)	-	38932
Brain	All	Scalars	Weighted-mean ICVF in tract forceps major	-	38932
Brain	All	Scalars	Weighted-mean ICVF in tract forceps minor	-	38932
Brain	All	Scalars	Weighted-mean ICVF in tract inferior fronto-occipital fasciculus (left)	-	38932
Brain	All	Scalars	Weighted-mean ICVF in tract inferior fronto-occipital fasciculus (right)	-	38932
Brain	All	Scalars	Weighted-mean ICVF in tract inferior longitudinal fasciculus (left)	-	38932
Brain	All	Scalars	Weighted-mean ICVF in tract inferior longitudinal fasciculus (right)	-	38932
Brain	All	Scalars	Weighted-mean ICVF in tract middle cerebellar peduncle	-	38932
Brain	All	Scalars	Weighted-mean ICVF in tract medial lemniscus (left)	-	38932
Brain	All	Scalars	Weighted-mean ICVF in tract medial lemniscus (right)	-	38932
Brain	All	Scalars	Weighted-mean ICVF in tract posterior thalamic radiation (left)	-	38932
Brain	All	Scalars	Weighted-mean ICVF in tract posterior thalamic radiation (right)	-	38932
Brain	All	Scalars	Weighted-mean ICVF in tract superior longitudinal fasciculus (left)	-	38932
Brain	All	Scalars	Weighted-mean ICVF in tract superior longitudinal fasciculus (right)	-	38932
Brain	All	Scalars	Weighted-mean ICVF in tract superior thalamic radiation (left)	-	38932
Brain	All	Scalars	Weighted-mean ICVF in tract superior thalamic radiation (right)	-	38932
Brain	All	Scalars	Weighted-mean ICVF in tract uncinate fasciculus (left)	-	38932
Brain	All	Scalars	Weighted-mean ICVF in tract uncinate fasciculus (right)	-	38932
Brain	All	Scalars	Weighted-mean OD in tract acoustic radiation (left)	-	38932
Brain	All	Scalars	Weighted-mean OD in tract acoustic radiation (right)	-	38932
Brain	All	Scalars	Weighted-mean OD in tract anterior thalamic radiation (left)	-	38932
Brain	All	Scalars	Weighted-mean OD in tract anterior thalamic radiation (right)	-	38932
Brain	All	Scalars	Weighted-mean OD in tract cingulate gyrus part of cingulum (left)	-	38932
Brain	All	Scalars	Weighted-mean OD in tract cingulate gyrus part of cingulum (right)	-	38932
Brain	All	Scalars	Weighted-mean OD in tract parahippocampal part of cingulum (left)	-	38932
Brain	All	Scalars	Weighted-mean OD in tract parahippocampal part of cingulum (right)	-	38932
Brain	All	Scalars	Weighted-mean OD in tract corticospinal tract (left)	-	38932
Brain	All	Scalars	Weighted-mean OD in tract corticospinal tract (right)	-	38932
Brain	All	Scalars	Weighted-mean OD in tract forceps major	-	38932
Brain	All	Scalars	Weighted-mean OD in tract forceps minor	-	38932
Brain	All	Scalars	Weighted-mean OD in tract inferior fronto-occipital fasciculus (left)	-	38932
Brain	All	Scalars	Weighted-mean OD in tract inferior fronto-occipital fasciculus (right)	-	38932
Brain	All	Scalars	Weighted-mean OD in tract inferior longitudinal fasciculus (left)	-	38932
Brain	All	Scalars	Weighted-mean OD in tract inferior longitudinal fasciculus (right)	-	38932
Brain	All	Scalars	Weighted-mean OD in tract middle cerebellar peduncle	-	38932
Brain	All	Scalars	Weighted-mean OD in tract medial lemniscus (left)	-	38932
Brain	All	Scalars	Weighted-mean OD in tract medial lemniscus (right)	-	38932
Brain	All	Scalars	Weighted-mean OD in tract posterior thalamic radiation (left)	-	38932
Brain	All	Scalars	Weighted-mean OD in tract posterior thalamic radiation (right)	-	38932
Brain	All	Scalars	Weighted-mean OD in tract superior longitudinal fasciculus (left)	-	38932
Brain	All	Scalars	Weighted-mean OD in tract superior longitudinal fasciculus (right)	-	38932
Brain	All	Scalars	Weighted-mean OD in tract superior thalamic radiation (left)	-	38932
Brain	All	Scalars	Weighted-mean OD in tract superior thalamic radiation (right)	-	38932
Brain	All	Scalars	Weighted-mean OD in tract uncinate fasciculus (left)	-	38932
Brain	All	Scalars	Weighted-mean OD in tract uncinate fasciculus (right)	-	38932
Brain	All	Scalars	Weighted-mean ISOVF in tract acoustic radiation (left)	-	38932
Brain	All	Scalars	Weighted-mean ISOVF in tract acoustic radiation (right)	-	38932
Brain	All	Scalars	Weighted-mean ISOVF in tract anterior thalamic radiation (left)	-	38932
Brain	All	Scalars	Weighted-mean ISOVF in tract anterior thalamic radiation (right)	-	38932
Brain	All	Scalars	Weighted-mean ISOVF in tract cingulate gyrus part of cingulum (left)	-	38932
Brain	All	Scalars	Weighted-mean ISOVF in tract cingulate gyrus part of cingulum (right)	-	38932
Brain	All	Scalars	Weighted-mean ISOVF in tract parahippocampal part of cingulum (left)	-	38932
Brain	All	Scalars	Weighted-mean ISOVF in tract parahippocampal part of cingulum (right)	-	38932
Brain	All	Scalars	Weighted-mean ISOVF in tract corticospinal tract (left)	-	38932
Brain	All	Scalars	Weighted-mean ISOVF in tract corticospinal tract (right)	-	38932
Brain	All	Scalars	Weighted-mean ISOVF in tract forceps major	-	38932
Brain	All	Scalars	Weighted-mean ISOVF in tract forceps minor	-	38932
Brain	All	Scalars	Weighted-mean ISOVF in tract inferior fronto-occipital fasciculus (left)	-	38932
Brain	All	Scalars	Weighted-mean ISOVF in tract inferior fronto-occipital fasciculus (right)	-	38932
Brain	All	Scalars	Weighted-mean ISOVF in tract inferior longitudinal fasciculus (left)	-	38932
Brain	All	Scalars	Weighted-mean ISOVF in tract inferior longitudinal fasciculus (right)	-	38932
Brain	All	Scalars	Weighted-mean ISOVF in tract middle cerebellar peduncle	-	38932
Brain	All	Scalars	Weighted-mean ISOVF in tract medial lemniscus (left)	-	38932
Brain	All	Scalars	Weighted-mean ISOVF in tract medial lemniscus (right)	-	38932
Brain	All	Scalars	Weighted-mean ISOVF in tract posterior thalamic radiation (left)	-	38932
Brain	All	Scalars	Weighted-mean ISOVF in tract posterior thalamic radiation (right)	-	38932
Brain	All	Scalars	Weighted-mean ISOVF in tract superior longitudinal fasciculus (left)	-	38932
Brain	All	Scalars	Weighted-mean ISOVF in tract superior longitudinal fasciculus (right)	-	38932
Brain	All	Scalars	Weighted-mean ISOVF in tract superior thalamic radiation (left)	-	38932
Brain	All	Scalars	Weighted-mean ISOVF in tract superior thalamic radiation (right)	-	38932
Brain	All	Scalars	Weighted-mean ISOVF in tract uncinate fasciculus (left)	-	38932
Brain	All	Scalars	Weighted-mean ISOVF in tract uncinate fasciculus (right)	-	38932
Brain	All	Scalars	Mean time to correctly identify matches	-	34055
Brain	All	Scalars	Mean time to press snap-button	-	34055
Brain	All	Scalars	Cards are matching	-	34055
Brain	All	Scalars	Cards are matching	1	34055
Brain	All	Scalars	Cards are matching	2	34055
Brain	All	Scalars	Cards are matching	3	34055
Brain	All	Scalars	Cards are matching	4	34055
Brain	All	Scalars	Cards are matching	5	34055
Brain	All	Scalars	Cards are matching	6	34055
Brain	All	Scalars	Cards are matching	7	34055
Brain	All	Scalars	Cards are matching	8	34055
Brain	All	Scalars	Cards are matching	9	34055
Brain	All	Scalars	Cards are matching	10	34055
Brain	All	Scalars	Cards are matching	11	34055
Brain	All	Scalars	Number of puzzles correctly solved	-	34055
Brain	All	Scalars	Number of puzzles viewed	-	34055
Brain	All	Scalars	Mean time to solve puzzles	-	34055
Brain	All	Scalars	Number of puzzles attempted	-	34055
Brain	All	Scalars	Number of puzzles correct	-	34055
Brain	All	Scalars	Number of symbol digit matches attempted	-	34055
Brain	All	Scalars	Number of symbol digit matches made correctly	-	34055
Brain	All	Scalars	Number of word pairs correctly associated	-	34055
Brain	All	Scalars	Word associated with "huge"	Prefer not to answer	34055
Brain	All	Scalars	Word associated with "huge"	car	34055
Brain	All	Scalars	Word associated with "huge"	plant	34055
Brain	All	Scalars	Word associated with "huge"	house	34055
Brain	All	Scalars	Word associated with "huge"	trousers	34055
Brain	All	Scalars	Word associated with "happy"	Prefer not to answer	34055
Brain	All	Scalars	Word associated with "happy"	dog	34055
Brain	All	Scalars	Word associated with "happy"	elephant	34055
Brain	All	Scalars	Word associated with "happy"	cat	34055
Brain	All	Scalars	Word associated with "happy"	clown	34055
Brain	All	Scalars	Word associated with "tattered"	Prefer not to answer	34055
Brain	All	Scalars	Word associated with "tattered"	dress	34055
Brain	All	Scalars	Word associated with "tattered"	house	34055
Brain	All	Scalars	Word associated with "tattered"	plant	34055
Brain	All	Scalars	Word associated with "tattered"	curtains	34055
Brain	All	Scalars	Word associated with "old"	Prefer not to answer	34055
Brain	All	Scalars	Word associated with "old"	car	34055
Brain	All	Scalars	Word associated with "old"	cat	34055
Brain	All	Scalars	Word associated with "old"	house	34055
Brain	All	Scalars	Word associated with "old"	elephant	34055
Brain	All	Scalars	Word associated with "long"	Prefer not to answer	34055
Brain	All	Scalars	Word associated with "long"	dress	34055
Brain	All	Scalars	Word associated with "long"	curtains	34055
Brain	All	Scalars	Word associated with "long"	car	34055
Brain	All	Scalars	Word associated with "long"	trousers	34055
Brain	All	Scalars	Word associated with "sulking"	Prefer not to answer	34055
Brain	All	Scalars	Word associated with "sulking"	dog	34055
Brain	All	Scalars	Word associated with "sulking"	elephant	34055
Brain	All	Scalars	Word associated with "sulking"	clown	34055
Brain	All	Scalars	Word associated with "sulking"	cat	34055
Brain	All	Scalars	Word associated with "pretty"	Prefer not to answer	34055
Brain	All	Scalars	Word associated with "pretty"	cat	34055
Brain	All	Scalars	Word associated with "pretty"	dress	34055
Brain	All	Scalars	Word associated with "pretty"	dish	34055
Brain	All	Scalars	Word associated with "pretty"	plant	34055
Brain	All	Scalars	Word associated with "tiny"	Prefer not to answer	34055
Brain	All	Scalars	Word associated with "tiny"	dress	34055
Brain	All	Scalars	Word associated with "tiny"	house	34055
Brain	All	Scalars	Word associated with "tiny"	dog	34055
Brain	All	Scalars	Word associated with "tiny"	cat	34055
Brain	All	Scalars	Word associated with "new"	Prefer not to answer	34055
Brain	All	Scalars	Word associated with "new"	plant	34055
Brain	All	Scalars	Word associated with "new"	curtains	34055
Brain	All	Scalars	Word associated with "new"	house	34055
Brain	All	Scalars	Word associated with "new"	dress	34055
Brain	All	Scalars	Test completion status	-	34055
Brain	All	Scalars	Time to answer	-	34055
Brain	All	Scalars	Number of attempts	-	34055
Brain	All	Scalars	Final attempt correct	-	34055
Brain	All	Scalars	Prospective memory result	-	34055
Brain	All	Scalars	PM: initial answer	Participant skipped/abandonded	34055
Brain	All	Scalars	PM: initial answer	Blue square	34055
Brain	All	Scalars	PM: initial answer	Pink star	34055
Brain	All	Scalars	PM: initial answer	Grey cross	34055
Brain	All	Scalars	PM: initial answer	Orange circle	34055
Brain	All	Scalars	PM: final answer	Participant skipped/abandonded	34055
Brain	All	Scalars	PM: final answer	Pink star	34055
Brain	All	Scalars	PM: final answer	Grey cross	34055
Brain	All	Scalars	PM: final answer	Orange circle	34055
Brain	All	Scalars	Maximum digits remembered correctly	-	34055
Brain	All	Scalars	Number of rounds of numeric memory test performed	-	34055
Brain	All	Scalars	Time to complete test	-	34055
Brain	All	Scalars	Attempted fluid intelligence (FI) test	-	34055
Brain	All	Scalars	Fluid intelligence score	-	34055
Brain	All	Scalars	Number of fluid intelligence questions attempted within time limit	-	34055
Brain	All	Scalars	FI1 : numeric addition test	Prefer not to answer	34055
Brain	All	Scalars	FI1 : numeric addition test	Do not know	34055
Brain	All	Scalars	FI1 : numeric addition test	13	34055
Brain	All	Scalars	FI1 : numeric addition test	14	34055
Brain	All	Scalars	FI1 : numeric addition test	15	34055
Brain	All	Scalars	FI1 : numeric addition test	16	34055
Brain	All	Scalars	FI1 : numeric addition test	17	34055
Brain	All	Scalars	FI2 : identify largest number	Prefer not to answer	34055
Brain	All	Scalars	FI2 : identify largest number	Do not know	34055
Brain	All	Scalars	FI2 : identify largest number	253	34055
Brain	All	Scalars	FI2 : identify largest number	308	34055
Brain	All	Scalars	FI2 : identify largest number	642	34055
Brain	All	Scalars	FI2 : identify largest number	714	34055
Brain	All	Scalars	FI2 : identify largest number	987	34055
Brain	All	Scalars	FI3 : word interpolation	Prefer not to answer	34055
Brain	All	Scalars	FI3 : word interpolation	Do not know	34055
Brain	All	Scalars	FI3 : word interpolation	Grow	34055
Brain	All	Scalars	FI3 : word interpolation	Develop	34055
Brain	All	Scalars	FI3 : word interpolation	Improve	34055
Brain	All	Scalars	FI3 : word interpolation	Adult	34055
Brain	All	Scalars	FI3 : word interpolation	Old	34055
Brain	All	Scalars	FI4 : positional arithmetic	Prefer not to answer	34055
Brain	All	Scalars	FI4 : positional arithmetic	Do not know	34055
Brain	All	Scalars	FI4 : positional arithmetic	5	34055
Brain	All	Scalars	FI4 : positional arithmetic	6	34055
Brain	All	Scalars	FI4 : positional arithmetic	7	34055
Brain	All	Scalars	FI4 : positional arithmetic	8	34055
Brain	All	Scalars	FI5 : family relationship calculation	Prefer not to answer	34055
Brain	All	Scalars	FI5 : family relationship calculation	Do not know	34055
Brain	All	Scalars	FI5 : family relationship calculation	Aunt	34055
Brain	All	Scalars	FI5 : family relationship calculation	Sister	34055
Brain	All	Scalars	FI5 : family relationship calculation	Niece	34055
Brain	All	Scalars	FI5 : family relationship calculation	Cousin	34055
Brain	All	Scalars	FI5 : family relationship calculation	No relation	34055
Brain	All	Scalars	Duration to complete numeric path (trail #1)	-	34055
Brain	All	Scalars	Total errors traversing numeric path (trail #1)	-	34055
Brain	All	Scalars	Duration to complete alphanumeric path (trail #2)	-	34055
Brain	All	Scalars	Total errors traversing alphanumeric path (trail #2)	-	34055
Brain	All	Scalars	Number of columns displayed in round	First round	34055
Brain	All	Scalars	Number of columns displayed in round	Second round	34055
Brain	All	Scalars	Number of correct matches in round	First round	34055
Brain	All	Scalars	Number of correct matches in round	Second round	34055
Brain	All	Scalars	Number of incorrect matches in round	First round	34055
Brain	All	Scalars	Number of incorrect matches in round	Second round	34055
Brain	All	Scalars	Number of rows displayed in round	First round	34055
Brain	All	Scalars	Number of rows displayed in round	Second round	34055
Brain	All	Scalars	Time to complete round	First round	34055
Brain	All	Scalars	Time to complete round	Second round	34055
Eyes	Autorefraction	Scalars	Spherical power (right)	-	97863
Eyes	Autorefraction	Scalars	Spherical power (left)	-	97863
Eyes	Autorefraction	Scalars	Cylindrical power (left)	-	97863
Eyes	Autorefraction	Scalars	Cylindrical power (right)	-	97863
Eyes	Autorefraction	Scalars	Astigmatism angle (right)	-	97863
Eyes	Autorefraction	Scalars	Astigmatism angle (left)	-	97863
Eyes	Autorefraction	Scalars	3mm weak meridian (left)	-	97863
Eyes	Autorefraction	Scalars	6mm weak meridian (left)	-	97863
Eyes	Autorefraction	Scalars	6mm weak meridian (right)	-	97863
Eyes	Autorefraction	Scalars	3mm weak meridian (right)	-	97863
Eyes	Autorefraction	Scalars	3mm weak meridian angle (right)	-	97863
Eyes	Autorefraction	Scalars	6mm weak meridian angle (right)	-	97863
Eyes	Autorefraction	Scalars	6mm weak meridian angle (left)	-	97863
Eyes	Autorefraction	Scalars	3mm weak meridian angle (left)	-	97863
Eyes	Autorefraction	Scalars	3mm strong meridian angle (left)	-	97863
Eyes	Autorefraction	Scalars	6mm strong meridian angle (right)	-	97863
Eyes	Autorefraction	Scalars	3mm strong meridian angle (right)	-	97863
Eyes	Autorefraction	Scalars	3mm asymmetry angle (right)	-	97863
Eyes	Autorefraction	Scalars	3mm asymmetry angle (left)	-	97863
Eyes	Autorefraction	Scalars	3mm cylindrical power angle (left)	-	97863
Eyes	Autorefraction	Scalars	6mm cylindrical power angle (left)	-	97863
Eyes	Autorefraction	Scalars	6mm cylindrical power angle (right)	-	97863
Eyes	Autorefraction	Scalars	3mm cylindrical power angle (right)	-	97863
Eyes	Autorefraction	Scalars	3mm cylindrical power (right)	-	97863
Eyes	Autorefraction	Scalars	6mm cylindrical power (right)	-	97863
Eyes	Autorefraction	Scalars	6mm cylindrical power (left)	-	97863
Eyes	Autorefraction	Scalars	3mm cylindrical power (left)	-	97863
Eyes	Autorefraction	Scalars	3mm strong meridian (right)	-	97863
Eyes	Autorefraction	Scalars	6mm strong meridian (right)	-	97863
Eyes	Autorefraction	Scalars	6mm strong meridian (left)	-	97863
Eyes	Autorefraction	Scalars	3mm strong meridian (left)	-	97863
Eyes	Autorefraction	Scalars	3mm asymmetry index (left)	-	97863
Eyes	Autorefraction	Scalars	3mm asymmetry index (right)	-	97863
Eyes	Autorefraction	Scalars	3mm regularity index (right)	-	97863
Eyes	Autorefraction	Scalars	3mm regularity index (left)	-	97863
Eyes	Acuity	Scalars	logMAR, final (right)	-	136192
Eyes	Acuity	Scalars	logMAR, final (left)	-	136185
Eyes	Acuity	Scalars	Glasses worn/required (right)	none	137517
Eyes	Acuity	Scalars	Glasses worn/required (right)	wearing	137517
Eyes	Acuity	Scalars	Glasses worn/required (right)	elsewhere	137517
Eyes	Acuity	Scalars	Glasses worn/required (left)	none	137517
Eyes	Acuity	Scalars	Glasses worn/required (left)	wearing	137517
Eyes	Acuity	Scalars	Glasses worn/required (left)	elsewhere	137517
Eyes	IntraocularPressure	Scalars	Corneal hysteresis (left)	-	131385
Eyes	IntraocularPressure	Scalars	Corneal hysteresis (right)	-	131772
Eyes	IntraocularPressure	Scalars	Corneal resistance factor (left)	-	131385
Eyes	IntraocularPressure	Scalars	Corneal resistance factor (right)	-	131772
Eyes	IntraocularPressure	Scalars	Intra-ocular pressure, corneal-compensated (left)	-	131385
Eyes	IntraocularPressure	Scalars	Intra-ocular pressure, corneal-compensated (right)	-	131772
Eyes	IntraocularPressure	Scalars	Intra-ocular pressure, Goldmann-correlated (left)	-	131385
Eyes	IntraocularPressure	Scalars	Intra-ocular pressure, Goldmann-correlated (right)	-	131772
Eyes	All	Scalars	logMAR, final (right)	-	93651
Eyes	All	Scalars	logMAR, final (left)	-	93651
Eyes	All	Scalars	Glasses worn/required (right)	none	93651
Eyes	All	Scalars	Glasses worn/required (right)	wearing	93651
Eyes	All	Scalars	Glasses worn/required (right)	elsewhere	93651
Eyes	All	Scalars	Glasses worn/required (left)	none	93651
Eyes	All	Scalars	Glasses worn/required (left)	wearing	93651
Eyes	All	Scalars	Glasses worn/required (left)	elsewhere	93651
Eyes	All	Scalars	Corneal hysteresis (left)	-	93651
Eyes	All	Scalars	Corneal hysteresis (right)	-	93651
Eyes	All	Scalars	Corneal resistance factor (left)	-	93651
Eyes	All	Scalars	Corneal resistance factor (right)	-	93651
Eyes	All	Scalars	Intra-ocular pressure, corneal-compensated (left)	-	93651
Eyes	All	Scalars	Intra-ocular pressure, corneal-compensated (right)	-	93651
Eyes	All	Scalars	Intra-ocular pressure, Goldmann-correlated (left)	-	93651
Eyes	All	Scalars	Intra-ocular pressure, Goldmann-correlated (right)	-	93651
Eyes	All	Scalars	Spherical power (right)	-	93651
Eyes	All	Scalars	Spherical power (left)	-	93651
Eyes	All	Scalars	Cylindrical power (left)	-	93651
Eyes	All	Scalars	Cylindrical power (right)	-	93651
Eyes	All	Scalars	Astigmatism angle (right)	-	93651
Eyes	All	Scalars	Astigmatism angle (left)	-	93651
Eyes	All	Scalars	3mm weak meridian (left)	-	93651
Eyes	All	Scalars	6mm weak meridian (left)	-	93651
Eyes	All	Scalars	6mm weak meridian (right)	-	93651
Eyes	All	Scalars	3mm weak meridian (right)	-	93651
Eyes	All	Scalars	3mm weak meridian angle (right)	-	93651
Eyes	All	Scalars	6mm weak meridian angle (right)	-	93651
Eyes	All	Scalars	6mm weak meridian angle (left)	-	93651
Eyes	All	Scalars	3mm weak meridian angle (left)	-	93651
Eyes	All	Scalars	3mm strong meridian angle (left)	-	93651
Eyes	All	Scalars	6mm strong meridian angle (right)	-	93651
Eyes	All	Scalars	3mm strong meridian angle (right)	-	93651
Eyes	All	Scalars	3mm asymmetry angle (right)	-	93651
Eyes	All	Scalars	3mm asymmetry angle (left)	-	93651
Eyes	All	Scalars	3mm cylindrical power angle (left)	-	93651
Eyes	All	Scalars	6mm cylindrical power angle (left)	-	93651
Eyes	All	Scalars	6mm cylindrical power angle (right)	-	93651
Eyes	All	Scalars	3mm cylindrical power angle (right)	-	93651
Eyes	All	Scalars	3mm cylindrical power (right)	-	93651
Eyes	All	Scalars	6mm cylindrical power (right)	-	93651
Eyes	All	Scalars	6mm cylindrical power (left)	-	93651
Eyes	All	Scalars	3mm cylindrical power (left)	-	93651
Eyes	All	Scalars	3mm strong meridian (right)	-	93651
Eyes	All	Scalars	6mm strong meridian (right)	-	93651
Eyes	All	Scalars	6mm strong meridian (left)	-	93651
Eyes	All	Scalars	3mm strong meridian (left)	-	93651
Eyes	All	Scalars	3mm asymmetry index (left)	-	93651
Eyes	All	Scalars	3mm asymmetry index (right)	-	93651
Eyes	All	Scalars	3mm regularity index (right)	-	93651
Eyes	All	Scalars	3mm regularity index (left)	-	93651
Hearing	HearingTest	Scalars	Signal-to-noise-ratio (SNR) of triplet (left)	1	229519
Hearing	HearingTest	Scalars	Signal-to-noise-ratio (SNR) of triplet (left)	2	229519
Hearing	HearingTest	Scalars	Signal-to-noise-ratio (SNR) of triplet (left)	3	229519
Hearing	HearingTest	Scalars	Signal-to-noise-ratio (SNR) of triplet (left)	4	229519
Hearing	HearingTest	Scalars	Signal-to-noise-ratio (SNR) of triplet (left)	5	229519
Hearing	HearingTest	Scalars	Signal-to-noise-ratio (SNR) of triplet (left)	6	229519
Hearing	HearingTest	Scalars	Signal-to-noise-ratio (SNR) of triplet (left)	7	229519
Hearing	HearingTest	Scalars	Signal-to-noise-ratio (SNR) of triplet (left)	8	229519
Hearing	HearingTest	Scalars	Signal-to-noise-ratio (SNR) of triplet (left)	9	229519
Hearing	HearingTest	Scalars	Signal-to-noise-ratio (SNR) of triplet (left)	10	229519
Hearing	HearingTest	Scalars	Signal-to-noise-ratio (SNR) of triplet (left)	11	229519
Hearing	HearingTest	Scalars	Signal-to-noise-ratio (SNR) of triplet (left)	12	229519
Hearing	HearingTest	Scalars	Signal-to-noise-ratio (SNR) of triplet (left)	13	229519
Hearing	HearingTest	Scalars	Signal-to-noise-ratio (SNR) of triplet (left)	14	229519
Hearing	HearingTest	Scalars	Signal-to-noise-ratio (SNR) of triplet (left)	15	229519
Hearing	HearingTest	Scalars	Triplet correct (left)	1	229426
Hearing	HearingTest	Scalars	Triplet correct (left)	2	229425
Hearing	HearingTest	Scalars	Triplet correct (left)	3	229424
Hearing	HearingTest	Scalars	Triplet correct (left)	4	229423
Hearing	HearingTest	Scalars	Triplet correct (left)	5	229423
Hearing	HearingTest	Scalars	Triplet correct (left)	6	229421
Hearing	HearingTest	Scalars	Triplet correct (left)	7	229421
Hearing	HearingTest	Scalars	Triplet correct (left)	8	229420
Hearing	HearingTest	Scalars	Triplet correct (left)	9	229420
Hearing	HearingTest	Scalars	Triplet correct (left)	10	229419
Hearing	HearingTest	Scalars	Triplet correct (left)	11	229419
Hearing	HearingTest	Scalars	Triplet correct (left)	12	229419
Hearing	HearingTest	Scalars	Triplet correct (left)	13	229418
Hearing	HearingTest	Scalars	Triplet correct (left)	14	229418
Hearing	HearingTest	Scalars	Triplet correct (left)	15	229418
Hearing	HearingTest	Scalars	Mean signal-to-noise ratio (SNR), (left)	1	229426
Hearing	HearingTest	Scalars	Mean signal-to-noise ratio (SNR), (left)	2	229425
Hearing	HearingTest	Scalars	Mean signal-to-noise ratio (SNR), (left)	3	229424
Hearing	HearingTest	Scalars	Mean signal-to-noise ratio (SNR), (left)	4	229423
Hearing	HearingTest	Scalars	Mean signal-to-noise ratio (SNR), (left)	5	229423
Hearing	HearingTest	Scalars	Mean signal-to-noise ratio (SNR), (left)	6	229421
Hearing	HearingTest	Scalars	Mean signal-to-noise ratio (SNR), (left)	7	229421
Hearing	HearingTest	Scalars	Mean signal-to-noise ratio (SNR), (left)	8	229420
Hearing	HearingTest	Scalars	Mean signal-to-noise ratio (SNR), (left)	9	229420
Hearing	HearingTest	Scalars	Mean signal-to-noise ratio (SNR), (left)	10	229419
Hearing	HearingTest	Scalars	Mean signal-to-noise ratio (SNR), (left)	11	229419
Hearing	HearingTest	Scalars	Mean signal-to-noise ratio (SNR), (left)	12	229419
Hearing	HearingTest	Scalars	Mean signal-to-noise ratio (SNR), (left)	13	229418
Hearing	HearingTest	Scalars	Mean signal-to-noise ratio (SNR), (left)	14	229418
Hearing	HearingTest	Scalars	Mean signal-to-noise ratio (SNR), (left)	15	229418
Hearing	HearingTest	Scalars	Time to press next (left)	1	229426
Hearing	HearingTest	Scalars	Time to press next (left)	2	229425
Hearing	HearingTest	Scalars	Time to press next (left)	3	229424
Hearing	HearingTest	Scalars	Time to press next (left)	4	229423
Hearing	HearingTest	Scalars	Time to press next (left)	5	229423
Hearing	HearingTest	Scalars	Time to press next (left)	6	229421
Hearing	HearingTest	Scalars	Time to press next (left)	7	229421
Hearing	HearingTest	Scalars	Time to press next (left)	8	229420
Hearing	HearingTest	Scalars	Time to press next (left)	9	229420
Hearing	HearingTest	Scalars	Time to press next (left)	10	229419
Hearing	HearingTest	Scalars	Time to press next (left)	11	229419
Hearing	HearingTest	Scalars	Time to press next (left)	12	229419
Hearing	HearingTest	Scalars	Time to press next (left)	13	229418
Hearing	HearingTest	Scalars	Time to press next (left)	14	229418
Hearing	HearingTest	Scalars	Time to press next (left)	15	229418
Hearing	HearingTest	Scalars	Signal-to-noise-ratio (SNR) of triplet (right)	1	229519
Hearing	HearingTest	Scalars	Signal-to-noise-ratio (SNR) of triplet (right)	2	229519
Hearing	HearingTest	Scalars	Signal-to-noise-ratio (SNR) of triplet (right)	3	229519
Hearing	HearingTest	Scalars	Signal-to-noise-ratio (SNR) of triplet (right)	4	229519
Hearing	HearingTest	Scalars	Signal-to-noise-ratio (SNR) of triplet (right)	5	229519
Hearing	HearingTest	Scalars	Signal-to-noise-ratio (SNR) of triplet (right)	6	229519
Hearing	HearingTest	Scalars	Signal-to-noise-ratio (SNR) of triplet (right)	7	229519
Hearing	HearingTest	Scalars	Signal-to-noise-ratio (SNR) of triplet (right)	8	229519
Hearing	HearingTest	Scalars	Signal-to-noise-ratio (SNR) of triplet (right)	9	229519
Hearing	HearingTest	Scalars	Signal-to-noise-ratio (SNR) of triplet (right)	10	229519
Hearing	HearingTest	Scalars	Signal-to-noise-ratio (SNR) of triplet (right)	11	229519
Hearing	HearingTest	Scalars	Signal-to-noise-ratio (SNR) of triplet (right)	12	229519
Hearing	HearingTest	Scalars	Signal-to-noise-ratio (SNR) of triplet (right)	13	229519
Hearing	HearingTest	Scalars	Signal-to-noise-ratio (SNR) of triplet (right)	14	229519
Hearing	HearingTest	Scalars	Signal-to-noise-ratio (SNR) of triplet (right)	15	229519
Hearing	HearingTest	Scalars	Triplet correct (right)	1	229425
Hearing	HearingTest	Scalars	Triplet correct (right)	2	229423
Hearing	HearingTest	Scalars	Triplet correct (right)	3	229423
Hearing	HearingTest	Scalars	Triplet correct (right)	4	229422
Hearing	HearingTest	Scalars	Triplet correct (right)	5	229422
Hearing	HearingTest	Scalars	Triplet correct (right)	6	229422
Hearing	HearingTest	Scalars	Triplet correct (right)	7	229420
Hearing	HearingTest	Scalars	Triplet correct (right)	8	229420
Hearing	HearingTest	Scalars	Triplet correct (right)	9	229419
Hearing	HearingTest	Scalars	Triplet correct (right)	10	229419
Hearing	HearingTest	Scalars	Triplet correct (right)	11	229418
Hearing	HearingTest	Scalars	Triplet correct (right)	12	229415
Hearing	HearingTest	Scalars	Triplet correct (right)	13	229415
Hearing	HearingTest	Scalars	Triplet correct (right)	14	229415
Hearing	HearingTest	Scalars	Triplet correct (right)	15	229415
Hearing	HearingTest	Scalars	Mean signal-to-noise ratio (SNR), (right)	1	229425
Hearing	HearingTest	Scalars	Mean signal-to-noise ratio (SNR), (right)	2	229423
Hearing	HearingTest	Scalars	Mean signal-to-noise ratio (SNR), (right)	3	229423
Hearing	HearingTest	Scalars	Mean signal-to-noise ratio (SNR), (right)	4	229422
Hearing	HearingTest	Scalars	Mean signal-to-noise ratio (SNR), (right)	5	229422
Hearing	HearingTest	Scalars	Mean signal-to-noise ratio (SNR), (right)	6	229422
Hearing	HearingTest	Scalars	Mean signal-to-noise ratio (SNR), (right)	7	229420
Hearing	HearingTest	Scalars	Mean signal-to-noise ratio (SNR), (right)	8	229420
Hearing	HearingTest	Scalars	Mean signal-to-noise ratio (SNR), (right)	9	229419
Hearing	HearingTest	Scalars	Mean signal-to-noise ratio (SNR), (right)	10	229419
Hearing	HearingTest	Scalars	Mean signal-to-noise ratio (SNR), (right)	11	229418
Hearing	HearingTest	Scalars	Mean signal-to-noise ratio (SNR), (right)	12	229415
Hearing	HearingTest	Scalars	Mean signal-to-noise ratio (SNR), (right)	13	229415
Hearing	HearingTest	Scalars	Mean signal-to-noise ratio (SNR), (right)	14	229415
Hearing	HearingTest	Scalars	Mean signal-to-noise ratio (SNR), (right)	15	229415
Hearing	HearingTest	Scalars	Time to press next (right)	1	229425
Hearing	HearingTest	Scalars	Time to press next (right)	2	229423
Hearing	HearingTest	Scalars	Time to press next (right)	3	229423
Hearing	HearingTest	Scalars	Time to press next (right)	4	229422
Hearing	HearingTest	Scalars	Time to press next (right)	5	229422
Hearing	HearingTest	Scalars	Time to press next (right)	6	229422
Hearing	HearingTest	Scalars	Time to press next (right)	7	229420
Hearing	HearingTest	Scalars	Time to press next (right)	8	229420
Hearing	HearingTest	Scalars	Time to press next (right)	9	229419
Hearing	HearingTest	Scalars	Time to press next (right)	10	229419
Hearing	HearingTest	Scalars	Time to press next (right)	11	229418
Hearing	HearingTest	Scalars	Time to press next (right)	12	229415
Hearing	HearingTest	Scalars	Time to press next (right)	13	229415
Hearing	HearingTest	Scalars	Time to press next (right)	14	229415
Hearing	HearingTest	Scalars	Time to press next (right)	15	229415
Hearing	HearingTest	Scalars	Volume level set by participant (left)	-	229519
Hearing	HearingTest	Scalars	Duration of hearing test (left)	-	229519
Hearing	HearingTest	Scalars	Volume level set by participant (right)	-	229519
Hearing	HearingTest	Scalars	Duration of hearing test (right)	-	229519
Hearing	HearingTest	Scalars	Speech-reception-threshold (SRT) estimate (left)	-	229418
Hearing	HearingTest	Scalars	Speech-reception-threshold (SRT) estimate (right)	-	229415
Lungs	Spirometry	Scalars	Peak expiratory flow (PEF)	-	425467
Lungs	Spirometry	Scalars	Forced vital capacity (FVC)	-	425467
Lungs	Spirometry	Scalars	Forced expiratory volume in 1-second (FEV1)	-	425467
Arterial	BloodPressure	Scalars	Diastolic blood pressure	-	565926
Arterial	BloodPressure	Scalars	Pulse rate	-	565926
Arterial	BloodPressure	Scalars	Systolic blood pressure	-	565926
Arterial	Carotids	Scalars	Minimum carotid IMT (intima-medial thickness) at 120 degrees	-	48834
Arterial	Carotids	Scalars	Mean carotid IMT (intima-medial thickness) at 120 degrees	-	48834
Arterial	Carotids	Scalars	Maximum carotid IMT (intima-medial thickness) at 120 degrees	-	48834
Arterial	Carotids	Scalars	Minimum carotid IMT (intima-medial thickness) at 150 degrees	-	49055
Arterial	Carotids	Scalars	Mean carotid IMT (intima-medial thickness) at 150 degrees	-	49055
Arterial	Carotids	Scalars	Maximum carotid IMT (intima-medial thickness) at 150 degrees	-	49055
Arterial	Carotids	Scalars	Minimum carotid IMT (intima-medial thickness) at 210 degrees	-	48959
Arterial	Carotids	Scalars	Mean carotid IMT (intima-medial thickness) at 210 degrees	-	48959
Arterial	Carotids	Scalars	Maximum carotid IMT (intima-medial thickness) at 210 degrees	-	48959
Arterial	Carotids	Scalars	Minimum carotid IMT (intima-medial thickness) at 240 degrees	-	48613
Arterial	Carotids	Scalars	Mean carotid IMT (intima-medial thickness) at 240 degrees	-	48613
Arterial	Carotids	Scalars	Maximum carotid IMT (intima-medial thickness) at 240 degrees	-	48613
Arterial	PWA	Scalars	Pulse rate	-	234837
Arterial	PWA	Scalars	Pulse wave reflection index	-	234837
Arterial	PWA	Scalars	Pulse wave peak to peak time	-	234692
Arterial	PWA	Scalars	Position of the pulse wave peak	-	234837
Arterial	PWA	Scalars	Position of pulse wave notch	-	234837
Arterial	PWA	Scalars	Position of the shoulder on the pulse waveform	-	234837
Arterial	PWA	Scalars	Absence of notch position in the pulse waveform	-	234837
Arterial	PWA	Scalars	Pulse wave Arterial Stiffness index	-	233482
Arterial	All	Scalars	Diastolic blood pressure	-	565926
Arterial	All	Scalars	Pulse rate	-	565926
Arterial	All	Scalars	Systolic blood pressure	-	565926
Arterial	All	Scalars	Minimum carotid IMT (intima-medial thickness) at 120 degrees	-	48834
Arterial	All	Scalars	Mean carotid IMT (intima-medial thickness) at 120 degrees	-	48834
Arterial	All	Scalars	Maximum carotid IMT (intima-medial thickness) at 120 degrees	-	48834
Arterial	All	Scalars	Minimum carotid IMT (intima-medial thickness) at 150 degrees	-	49055
Arterial	All	Scalars	Mean carotid IMT (intima-medial thickness) at 150 degrees	-	49055
Arterial	All	Scalars	Maximum carotid IMT (intima-medial thickness) at 150 degrees	-	49055
Arterial	All	Scalars	Minimum carotid IMT (intima-medial thickness) at 210 degrees	-	48959
Arterial	All	Scalars	Mean carotid IMT (intima-medial thickness) at 210 degrees	-	48959
Arterial	All	Scalars	Maximum carotid IMT (intima-medial thickness) at 210 degrees	-	48959
Arterial	All	Scalars	Minimum carotid IMT (intima-medial thickness) at 240 degrees	-	48613
Arterial	All	Scalars	Mean carotid IMT (intima-medial thickness) at 240 degrees	-	48613
Arterial	All	Scalars	Maximum carotid IMT (intima-medial thickness) at 240 degrees	-	48613
Arterial	All	Scalars	Pulse rate	-	234837
Arterial	All	Scalars	Pulse wave reflection index	-	234837
Arterial	All	Scalars	Pulse wave peak to peak time	-	234692
Arterial	All	Scalars	Position of the pulse wave peak	-	234837
Arterial	All	Scalars	Position of pulse wave notch	-	234837
Arterial	All	Scalars	Position of the shoulder on the pulse waveform	-	234837
Arterial	All	Scalars	Absence of notch position in the pulse waveform	-	234837
Arterial	All	Scalars	Pulse wave Arterial Stiffness index	-	233482
Heart	All	Scalars	LV ejection fraction	-	40608
Heart	All	Scalars	LV end diastolic volume	-	40608
Heart	All	Scalars	LV end systolic volume	-	40608
Heart	All	Scalars	LV stroke volume	-	40608
Heart	All	Scalars	Cardiac output	-	40608
Heart	All	Scalars	Cardiac index	-	40601
Heart	All	Scalars	Average heart rate	-	40608
Heart	All	Scalars	Body surface area	-	40601
Heart	All	Scalars	Heart rate during PWA	-	43178
Heart	All	Scalars	Systolic brachial blood pressure during PWA	-	42929
Heart	All	Scalars	Diastolic brachial blood pressure during PWA	-	42929
Heart	All	Scalars	Peripheral pulse pressure during PWA	-	42922
Heart	All	Scalars	Central systolic blood pressure during PWA	-	42926
Heart	All	Scalars	Central pulse pressure during PWA	-	42922
Heart	All	Scalars	Number of beats in waveform average for PWA	-	43185
Heart	All	Scalars	Central augmentation pressure during PWA	-	42917
Heart	All	Scalars	Augmentation index for PWA	-	43180
Heart	All	Scalars	Cardiac output during PWA	-	42206
Heart	All	Scalars	End systolic pressure during PWA	-	42834
Heart	All	Scalars	End systolic pressure index during PWA	-	42172
Heart	All	Scalars	Total peripheral resistance during PWA	-	42833
Heart	All	Scalars	Stroke volume during PWA	-	42212
Heart	All	Scalars	Mean arterial pressure during PWA	-	42926
Heart	All	Scalars	P axis	-	21846
Heart	All	Scalars	P duration	-	40272
Heart	All	Scalars	PP interval	-	23048
Heart	All	Scalars	PQ interval	-	21813
Heart	All	Scalars	QRS duration	-	42595
Heart	All	Scalars	QRS num	-	23048
Heart	All	Scalars	QT interval	-	23048
Heart	All	Scalars	QTC interval	-	23048
Heart	All	Scalars	R axis	-	23048
Heart	All	Scalars	RR interval	-	23048
Heart	All	Scalars	T axis	-	23048
Heart	All	Scalars	Ventricular rate	-	42601
Heart	MRI	Size	LV ejection fraction	-	40608
Heart	MRI	Size	LV end diastolic volume	-	40608
Heart	MRI	Size	LV end systolic volume	-	40608
Heart	MRI	Size	LV stroke volume	-	40608
Heart	MRI	Size	Cardiac output	-	40608
Heart	MRI	Size	Cardiac index	-	40601
Heart	MRI	Size	Average heart rate	-	40608
Heart	MRI	Size	Body surface area	-	40601
Heart	MRI	PWA	Heart rate during PWA	-	43178
Heart	MRI	PWA	Systolic brachial blood pressure during PWA	-	42929
Heart	MRI	PWA	Diastolic brachial blood pressure during PWA	-	42929
Heart	MRI	PWA	Peripheral pulse pressure during PWA	-	42922
Heart	MRI	PWA	Central systolic blood pressure during PWA	-	42926
Heart	MRI	PWA	Central pulse pressure during PWA	-	42922
Heart	MRI	PWA	Number of beats in waveform average for PWA	-	43185
Heart	MRI	PWA	Central augmentation pressure during PWA	-	42917
Heart	MRI	PWA	Augmentation index for PWA	-	43180
Heart	MRI	PWA	Cardiac output during PWA	-	42206
Heart	MRI	PWA	End systolic pressure during PWA	-	42834
Heart	MRI	PWA	End systolic pressure index during PWA	-	42172
Heart	MRI	PWA	Total peripheral resistance during PWA	-	42833
Heart	MRI	PWA	Stroke volume during PWA	-	42212
Heart	MRI	PWA	Mean arterial pressure during PWA	-	42926
Heart	MRI	AllScalars	LV ejection fraction	-	40608
Heart	MRI	AllScalars	LV end diastolic volume	-	40608
Heart	MRI	AllScalars	LV end systolic volume	-	40608
Heart	MRI	AllScalars	LV stroke volume	-	40608
Heart	MRI	AllScalars	Cardiac output	-	40608
Heart	MRI	AllScalars	Cardiac index	-	40601
Heart	MRI	AllScalars	Average heart rate	-	40608
Heart	MRI	AllScalars	Body surface area	-	40601
Heart	MRI	AllScalars	Heart rate during PWA	-	43178
Heart	MRI	AllScalars	Systolic brachial blood pressure during PWA	-	42929
Heart	MRI	AllScalars	Diastolic brachial blood pressure during PWA	-	42929
Heart	MRI	AllScalars	Peripheral pulse pressure during PWA	-	42922
Heart	MRI	AllScalars	Central systolic blood pressure during PWA	-	42926
Heart	MRI	AllScalars	Central pulse pressure during PWA	-	42922
Heart	MRI	AllScalars	Number of beats in waveform average for PWA	-	43185
Heart	MRI	AllScalars	Central augmentation pressure during PWA	-	42917
Heart	MRI	AllScalars	Augmentation index for PWA	-	43180
Heart	MRI	AllScalars	Cardiac output during PWA	-	42206
Heart	MRI	AllScalars	End systolic pressure during PWA	-	42834
Heart	MRI	AllScalars	End systolic pressure index during PWA	-	42172
Heart	MRI	AllScalars	Total peripheral resistance during PWA	-	42833
Heart	MRI	AllScalars	Stroke volume during PWA	-	42212
Heart	MRI	AllScalars	Mean arterial pressure during PWA	-	42926
Heart	ECG	Scalars	P axis	-	21846
Heart	ECG	Scalars	P duration	-	40272
Heart	ECG	Scalars	PP interval	-	23048
Heart	ECG	Scalars	PQ interval	-	21813
Heart	ECG	Scalars	QRS duration	-	42595
Heart	ECG	Scalars	QRS num	-	23048
Heart	ECG	Scalars	QT interval	-	23048
Heart	ECG	Scalars	QTC interval	-	23048
Heart	ECG	Scalars	R axis	-	23048
Heart	ECG	Scalars	RR interval	-	23048
Heart	ECG	Scalars	T axis	-	23048
Heart	ECG	Scalars	Ventricular rate	-	42601
Musculoskeletal	Scalars	Impedance	Impedance of whole body	-	561458
Musculoskeletal	Scalars	Impedance	Impedance of leg (right)	-	561491
Musculoskeletal	Scalars	Impedance	Impedance of leg (left)	-	561485
Musculoskeletal	Scalars	Impedance	Impedance of arm (right)	-	561453
Musculoskeletal	Scalars	Impedance	Impedance of arm (left)	-	561477
Musculoskeletal	Scalars	Anthropometry	Waist circumference	-	570953
Musculoskeletal	Scalars	Anthropometry	Weight	-	570228
Musculoskeletal	Scalars	Anthropometry	Body mass index (BMI)	-	569833
Musculoskeletal	Scalars	Anthropometry	Hip circumference	-	570891
Musculoskeletal	Scalars	Anthropometry	Standing height	-	570524
Musculoskeletal	Scalars	Anthropometry	Sitting height	-	566623
Musculoskeletal	Scalars	Anthropometry	Seated height	-	566623
Musculoskeletal	Scalars	Anthropometry	Seating box height	-	566623
Musculoskeletal	Scalars	HeelBoneDensitometry	Ankle spacing width	-	496105
Musculoskeletal	Scalars	HeelBoneDensitometry	Speed of sound through heel	-	544908
Musculoskeletal	Scalars	HeelBoneDensitometry	Heel Broadband ultrasound attenuation	-	544866
Musculoskeletal	Scalars	HeelBoneDensitometry	Heel quantitative ultrasound index (QUI)	-	544908
Musculoskeletal	Scalars	HeelBoneDensitometry	Heel bone mineral density (BMD)	-	544509
Musculoskeletal	Scalars	HeelBoneDensitometry	Heel bone mineral density (BMD) T-score	-	544908
Musculoskeletal	Scalars	HandGripStrength	Hand grip strength (left)	-	569377
Musculoskeletal	Scalars	HandGripStrength	Hand grip strength (right)	-	569462
Musculoskeletal	Scalars	AllScalars	Impedance of whole body	-	561458
Musculoskeletal	Scalars	AllScalars	Impedance of leg (right)	-	561491
Musculoskeletal	Scalars	AllScalars	Impedance of leg (left)	-	561485
Musculoskeletal	Scalars	AllScalars	Impedance of arm (right)	-	561453
Musculoskeletal	Scalars	AllScalars	Impedance of arm (left)	-	561477
Musculoskeletal	Scalars	AllScalars	Waist circumference	-	570953
Musculoskeletal	Scalars	AllScalars	Weight	-	570228
Musculoskeletal	Scalars	AllScalars	Body mass index (BMI)	-	569833
Musculoskeletal	Scalars	AllScalars	Hip circumference	-	570891
Musculoskeletal	Scalars	AllScalars	Standing height	-	570524
Musculoskeletal	Scalars	AllScalars	Sitting height	-	566623
Musculoskeletal	Scalars	AllScalars	Seated height	-	566623
Musculoskeletal	Scalars	AllScalars	Seating box height	-	566623
Musculoskeletal	Scalars	AllScalars	Ankle spacing width	-	496105
[truncated: 2,373 more rows]
