# Supplementary material for: Machine learning approaches to predict age from accelerometer records of physical activity at biobank scale
Source: PLOS Digit Health. 2023 Jan 24;2(1):e0000176. doi: 10.1371/journal.pdig.0000176 (PMC9931315; doi:10.1371/journal.pdig.0000176)
Supplement: S6 Table — (XLSX) [file pdig.0000176.s024.xlsx]

## Sheet: Sheet1
Biomarker category	Top three associations
BloodPressure (100.0%)	Pulse rate (.082); Systolic blood pressure (.041); Diastolic blood pressure (.024)
AnthropometryBodySize (62.5%)	Waist circumference (.114); Hip circumference (.094); Weight (.092)
ArterialStiffness (50.0%)	Pulse rate (.078); Position of pulse wave notch (.063); Position of the shoulder on the pulse waveform (.046)
CognitiveTrailMaking (50.0%)	Duration to complete numeric path (trail #1) (.049); Duration to complete alphanumeric path (trail #2) (.045)
HearingTest (39.7%)	Speech-reception-threshold (SRT) estimate (left) (.042); Mean signal-to-noise ratio (SNR), (left).15 (.042); Mean signal-to-noise ratio (SNR), (left).14 (.042)
BloodBiochemistry (35.7%)	Cystatin C (.071); Glycated haemoglobin (HbA1c) (.068); C-reactive protein (.057)
BloodCount (35.5%)	Neutrophill count (.064); High light scatter reticulocyte percentage (.051); High light scatter reticulocyte count (.050)
ECGAtRest (33.3%)	Ventricular rate (.082)
EyeAcuity (25.0%)	Glasses worn/required (right).wearing (.032); Glasses worn/required (left).wearing (.031)
UrineBiochemistry (25.0%)	Microalbumin in urine (.035)
HeartSize (25.0%)	Body surface area (.084); Average heart rate (.067)
CognitivePairsMatching (20.0%)	Time to complete round.Second round (.030); Time to complete round.First round (.020)
AnthropometryImpedance (20.0%)	Impedance of arm (right) (.025)
HeartPWA (20.0%)	Heart rate during PWA (.068); Number of beats in waveform average for PWA (.061); Cardiac output during PWA (.054)
PhysicalActivity (19.4%)	sleep-hourOfWeekday-7-avg_V2 (.263); sleep-hourOfWeekday-7-avg_V1 (.262); walking-hourOfWeekday-10-avg_V1 (.222)
BoneDensitometryOfHeel (16.7%)	Ankle spacing width (.078)
CognitiveReactionTime (14.3%)	Mean time to correctly identify matches (.066); Mean time to press snap-button (.065)
BraindMRIWeightedMeans (11.1%)	Weighted-mean L3 in tract anterior thalamic radiation (right) (.063); Weighted-mean MD in tract anterior thalamic radiation (right) (.062); Weighted-mean L1 in tract superior thalamic radiation (left) (.059)
CognitiveFluidIntelligence (2.7%)	FI4 : positional arithmetic.Do not know (.023)
HandGripStrength (0.0%)
BrainGreyMatterVolumes (0.0%)
BrainSubcorticalVolumes (0.0%)
EyeAutorefraction (0.0%)
EyeIntraocularPressure (0.0%)
CognitiveMatrixPatternCompletion (0.0%)
CognitiveNumericMemory (0.0%)
CognitivePairedAssociativeLearning (0.0%)
Spirometry (0.0%)
CognitiveProspectiveMemory (0.0%)
CognitiveSymbolDigitSubstitution (0.0%)
CognitiveTowerRearranging (0.0%)
CarotidUltrasound (0.0%)
