# Supplementary material for: Machine learning approaches to predict age from accelerometer records of physical activity at biobank scale
Source: PLOS Digit Health. 2023 Jan 24;2(1):e0000176. doi: 10.1371/journal.pdig.0000176 (PMC9931315; doi:10.1371/journal.pdig.0000176)
Supplement: S7 Table — (XLSX) [file pdig.0000176.s025.xlsx]

## Sheet: Sheet1
Biomarker category	Top three associations
CognitiveSymbolDigitSubstitution (100.0%)	Number of symbol digit matches attempted (.096); Number of symbol digit matches made correctly (.088)
HandGripStrength (100.0%)	Hand grip strength (right) (.088); Hand grip strength (left) (.086)
Spirometry (100.0%)	Forced expiratory volume in 1-second (FEV1) (.074); Forced vital capacity (FVC) (.071); Peak expiratory flow (PEF) (.057)
BoneDensitometryOfHeel (83.3%)	Speed of sound through heel (.035); Heel bone mineral density (BMD) (.031); Heel bone mineral density (BMD) T-score (.031)
CognitiveNumericMemory (66.7%)	Maximum digits remembered correctly (.047); Number of rounds of numeric memory test performed (.042)
BrainSubcorticalVolumes (64.3%)	Volume of accumbens (left) (.061); Volume of thalamus (left) (.059); Volume of thalamus (right) (.055)
PhysicalActivity (59.2%)	MVPA-hourOfDay-18-avg_V1 (.325); MVPA-hourOfDay-19-avg_V1 (.310); MVPA-hourOfWeekday-18-avg_V1 (.310)
BloodBiochemistry (28.6%)	HDL cholesterol (.071); Apolipoprotein A (.065); Cholesterol (.036)
CognitivePairsMatching (20.0%)	Number of correct matches in round.First round (.021); Number of correct matches in round.Second round (.019)
EyeAcuity (12.5%)	Glasses worn/required (left).none (.029)
BrainGreyMatterVolumes (12.2%)	Volume of grey matter in VIIIa Cerebellum (right) (.060); Volume of grey matter in VIIIa Cerebellum (left) (.058); Volume of grey matter in Ventral Striatum (left) (.056)
CognitiveProspectiveMemory (7.1%)	Time to answer (.028)
HeartPWA (6.7%)	End systolic pressure index during PWA (.046)
CognitiveFluidIntelligence (5.4%)	Fluid intelligence score (.035); FI4 : positional arithmetic.6 (.029)
BraindMRIWeightedMeans (3.7%)	Weighted-mean FA in tract posterior thalamic radiation (left) (.053); Weighted-mean ICVF in tract superior thalamic radiation (right) (.047); Weighted-mean ICVF in tract cingulate gyrus part of cingulum (right) (.047)
BloodCount (3.2%)	Lymphocyte percentage (.047)
CognitivePairedAssociativeLearning (2.2%)	Number of word pairs correctly associated (.058)
HearingTest (0.8%)	Triplet correct (left).1 (.024)
BloodPressure (0.0%)
ArterialStiffness (0.0%)
AnthropometryImpedance (0.0%)
UrineBiochemistry (0.0%)
CarotidUltrasound (0.0%)
CognitiveMatrixPatternCompletion (0.0%)
CognitiveReactionTime (0.0%)
CognitiveTowerRearranging (0.0%)
CognitiveTrailMaking (0.0%)
ECGAtRest (0.0%)
EyeAutorefraction (0.0%)
EyeIntraocularPressure (0.0%)
HeartSize (0.0%)
AnthropometryBodySize (0.0%)
