# Supplementary material for: Machine learning approaches to predict age from accelerometer records of physical activity at biobank scale
Source: PLOS Digit Health. 2023 Jan 24;2(1):e0000176. doi: 10.1371/journal.pdig.0000176 (PMC9931315; doi:10.1371/journal.pdig.0000176)
Supplement: S9 Table — (XLSX) [file pdig.0000176.s027.xlsx]

## Sheet: Sheet1
Clinical phenotype	Top three associations
category
ChestPain (100.0%)	Chest pain or discomfort walking normally (.045); Chest pain or discomfort (.043); Chest pain due to walking ceases when standing still (.042)
Breathing (100.0%)	Shortness of breath walking on level ground (.087); Wheeze or whistling in the chest in last year (.032)
Claudication (53.8%)	Leg pain on walking (.069); Leg pain when walking uphill or hurrying (.069); Leg pain when standing still or sitting (.068)
MentalHealth (52.3%)	Frequency of tiredness / lethargy in last 2 weeks (.067); Nervous feelings (.063); Illness, injury, bereavement, stress in last 2 years.Serious illness, injury or assault to yourself (.058)
GeneralPain (50.0%)	Hip pain for 3+ months (.049); Back pain for 3+ months (.043); General pain for 3+ months (.042)
GeneralHealth (50.0%)	Overall health rating (.159); Long-standing illness, disability or infirmity (.133); Falls in the last year (.046)
CancerScreening (25.0%)	Ever had bowel cancer screening (.024)
Hearing (21.4%)	Hearing aid user (.036); Tinnitus severity/nuisance (.028); Hearing difficulty/problems with background noise (.025)
Eyesight (4.8%)	Eye problems/disorders.Diabetes related eye disease (.051); Other eye problems (.034); Age when diabetes-related eye disease diagnosed (.029)
SexualFactors (0.0%)
Mouth (0.0%)
