# Supplementary material for: Machine learning approaches to predict age from accelerometer records of physical activity at biobank scale
Source: PLOS Digit Health. 2023 Jan 24;2(1):e0000176. doi: 10.1371/journal.pdig.0000176 (PMC9931315; doi:10.1371/journal.pdig.0000176)
Supplement: S10 Table — (XLSX) [file pdig.0000176.s028.xlsx]

## Sheet: Sheet1
Clinical phenotype	Top three associations
category
CancerScreening (25.0%)	Most recent bowel cancer screening (.028)
Mouth (14.3%)	Mouth/teeth dental problems.None of the above (.023)
GeneralHealth (12.5%)	Weight change compared with 1 year ago.No - weigh about the same (.023)
GeneralPain (5.6%)	Pain type(s) experienced in last month.None of the above (.049)
MentalHealth (4.5%)	Risk taking (.047); Illness, injury, bereavement, stress in last 2 years.None of the above (.018)
Eyesight (3.2%)	Eye problems/disorders.None of the above (.044); Age started wearing glasses or contact lenses (.035)
SexualFactors (0.0%)
Hearing (0.0%)
Claudication (0.0%)
ChestPain (0.0%)
Breathing (0.0%)
