# Supplementary material for: Machine learning approaches to predict age from accelerometer records of physical activity at biobank scale
Source: PLOS Digit Health. 2023 Jan 24;2(1):e0000176. doi: 10.1371/journal.pdig.0000176 (PMC9931315; doi:10.1371/journal.pdig.0000176)
Supplement: S12 Table — (XLSX) [file pdig.0000176.s030.xlsx]

## Sheet: Sheet1
Disease category	Top three associations
medical_diagnoses_I (40.3%)	I10 Essential (primary) hypertension (.098); I25 Chronic ischaemic heart disease (.051); I48 Atrial fibrillation and flutter (.046)
medical_diagnoses_R (39.8%)	R07 Pain in throat and chest (.041); R11 Nausea and vomiting (.037); R10 Abdominal and pelvic pain (.036)
medical_diagnoses_K (34.7%)	K21 Gastro-oesophageal reflux disease (.041); K44 Diaphragmatic hernia (.037); K80 Cholelithiasis (.032)
medical_diagnoses_Z (29.8%)	Z92 Personal history of medical treatment (.069); Z86 Personal history of certain other diseases (.065); Z51 Other medical care (.051)
medical_diagnoses_M (28.2%)	M79 Other soft tissue disorders, not elsewhere classified (.047); M54 Dorsalgia (.046); M19 Other arthrosis (.044)
medical_diagnoses_G (25.4%)	G35 Multiple sclerosis (.048); G40 Epilepsy (.042); G20 Parkinson's disease (.032)
medical_diagnoses_E (15.9%)	E11 Non-insulin-dependent diabetes mellitus (.075); E78 Disorders of lipoprotein metabolism and other lipidaemias (.055); E66 Obesity (.051)
medical_diagnoses_J (15.9%)	J18 Pneumonia, organism unspecified (.037); J22 Unspecified acute lower respiratory infection (.037); J44 Other chronic obstructive pulmonary disease (.035)
medical_diagnoses_N (14.6%)	N18 Chronic renal failure (.041); N17 Acute renal failure (.039); N39 Other disorders of urinary system (.033)
medical_diagnoses_F (9.5%)	F32 Depressive episode (.050); F17 Mental and behavioural disorders due to use of tobacco (.043); F41 Other anxiety disorders (.039)
medical_diagnoses_D (8.5%)	D64 Other anaemias (.041); D50 Iron deficiency anaemia (.031); D69 Purpura and other haemorrhagic conditions (.025)
medical_diagnoses_L (5.9%)	L03 Cellulitis (.024); L40 Psoriasis (.021); L97 Ulcer of lower limb, not elsewhere classified (.021)
medical_diagnoses_H (5.7%)	H36 Retinal disorders in diseases classified elsewhere (.028); H91 Other hearing loss (.023); H53 Visual disturbances (.019)
medical_diagnoses_Y (4.7%)	Y83 Surgical operation and other surgical procedures as the cause of abnormal reaction of the [41], or of later complication, without mention of misadventure at the time of the procedure (.047); Y84 Other medical procedures as the cause of abnormal reaction of the patient, or of later complication, without mention of misadventure at the time of the procedure (.019); Y95 Nosocomial condition (.018)
medical_diagnoses_C (4.5%)	C77 Secondary and unspecified malignant neoplasm of lymph nodes (.021); C83 Diffuse non-Hodgkin's lymphoma (.019); C78 Secondary malignant neoplasm of respiratory and digestive organs (.018)
medical_diagnoses_T (4.3%)	T81 Complications of procedures, not elsewhere classified (.041); T82 Complications of cardiac and vascular prosthetic devices, implants and grafts (.027); T84 Complications of internal orthopaedic prosthetic devices, implants and grafts (.024)
medical_diagnoses_W (3.7%)	W01 Fall on same level from slipping, tripping and stumbling (.020); W19 Unspecified fall (.019); W18 Other fall on same level (.017)
medical_diagnoses_A (2.8%)	A09 Diarrhoea and gastro-enteritis of presumed infectious origin (.024); A41 Other septicaemia (.020)
medical_diagnoses_X (2.2%)	X61 Intentional self-poisoning by and exposure to antiepileptic, sedative-hypnotic, anti-Parkinsonism and psychotropic drugs, not elsewhere classified (.017); X44 Accidental poisoning by and exposure to other and unspecified drugs, medicaments and biological substances (.016)
medical_diagnoses_O (1.4%)	O99 Other maternal diseases classifiable elsewhere but complicating pregnancy, childbirth and the puerperium (.017)
medical_diagnoses_S (1.0%)	S72 Fracture of femur (.019)
medical_diagnoses_P (0.0%)
medical_diagnoses_Q (0.0%)
medical_diagnoses_V (0.0%)
medical_diagnoses_B (0.0%)
medical_diagnoses_U (0.0%)
