# Supplementary material for: Machine learning approaches to predict age from accelerometer records of physical activity at biobank scale
Source: PLOS Digit Health. 2023 Jan 24;2(1):e0000176. doi: 10.1371/journal.pdig.0000176 (PMC9931315; doi:10.1371/journal.pdig.0000176)
Supplement: S15 Table — (XLSX) [file pdig.0000176.s033.xlsx]

## Sheet: Sheet1
Environmental variable category	Top three associations
Sleep (57.1%)	Nap during day (.095); Sleeplessness / insomnia (.063); Daytime dozing / sleeping (narcolepsy) (.058)
SunExposure (30.0%)	Facial ageing.About your age (.055); Facial ageing.Do not know (.046); Time spend outdoors in summer (.043)
Smoking (29.2%)	Number of cigarettes currently smoked daily (current cigarette smokers) (.054); Current tobacco smoking.Yes, on most or all days (.054); Difficulty not smoking for 1 day (.053)
ElectronicDevices (20.0%)	Plays computer games (.039); Usual side of head for mobile phone use.Left (.018)
EarlyLifeFactors (18.8%)	Comparative height size at age 10.Taller (.046); Country of birth (UK/elsewhere).England (.034); Comparative body size at age 10.Plumper (.028)
Diet (15.5%)	Major dietary changes in the last 5 years.Yes, because of illness (.071); Processed meat intake (.048); Spread type.Other type of spread/margarine (.045)
Alcohol (13.8%)	Alcohol intake frequency. (.074); Reason for reducing amount of alcohol drunk.Illness or ill health (.072); Reason for reducing amount of alcohol drunk.Doctor's advice (.031)
PhysicalActivityQuestionnaire (11.4%)	Time spent watching television (TV) (.119); Types of transport used (excluding work).Public transport (.051); Types of physical activity in last 4 weeks.None of the above (.044)
Medication (6.1%)	Medication for cholesterol, blood pressure or diabetes.Cholesterol lowering medication (.070); Medication for pain relief, constipation, heartburn.Aspirin (.051)
