# Supplementary material for: Machine learning approaches to predict age from accelerometer records of physical activity at biobank scale
Source: PLOS Digit Health. 2023 Jan 24;2(1):e0000176. doi: 10.1371/journal.pdig.0000176 (PMC9931315; doi:10.1371/journal.pdig.0000176)
Supplement: S16 Table — (XLSX) [file pdig.0000176.s034.xlsx]

## Sheet: Sheet1
Environmental variable category	Top three associations
ElectronicDevices (40.0%)	Weekly usage of mobile phone in last 3 months (.089); Length of mobile phone use (.073); Hands-free device/speakerphone use with mobile phone in last 3 month (.064)
PhysicalActivityQuestionnaire (37.1%)	Usual walking pace (.141); Types of physical activity in last 4 weeks.Strenuous sports (.113); Frequency of strenuous sports in last 4 weeks (.102)
Smoking (25.0%)	Time from waking to first cigarette (.057); Age started smoking in current smokers (.054); Current tobacco smoking.No (.045)
EarlyLifeFactors (21.9%)	Breastfed as a baby.Yes (.033); Comparative height size at age 10.Shorter (.032); Country of birth (UK/elsewhere).Elsewhere (.031)
Alcohol (17.2%)	Average weekly champagne plus white wine intake (.051); Alcohol drinker status (.043); Average weekly red wine intake (.041)
Sleep (14.3%)	Snoring (.020)
Diet (12.7%)	Coffee type.Ground coffee (include espresso, filter etc) (.044); Salad / raw vegetable intake (.035); Spread type.Butter/spreadable butter (.034)
Medication (12.1%)	Medication for pain relief, constipation, heartburn.Ibuprofen (e.g. Nurofen) (.108); Medication for cholesterol, blood pressure or diabetes.None of the above (.107); Medication for cholesterol, blood pressure, diabetes, or take exogenous hormones.None of the above (.062)
SunExposure (10.0%)	Facial ageing.Younger than you are (.084); Skin colour (.023)
