# Supplementary material for: Machine learning approaches to predict age from accelerometer records of physical activity at biobank scale
Source: PLOS Digit Health. 2023 Jan 24;2(1):e0000176. doi: 10.1371/journal.pdig.0000176 (PMC9931315; doi:10.1371/journal.pdig.0000176)
Supplement: S18 Table — (XLSX) [file pdig.0000176.s036.xlsx]

## Sheet: Sheet1
Socioeconomic variable	Top three associations
category
OtherSociodemographics (28.6%)	Private healthcare (.043); Attendance/disability/mobility allowance.Attendance allowance (.033)
SocialSupport (25.0%)	Leisure/social activities.Religious group (.084); Leisure/social activities.None of the above (.040)
Household (15.0%)	Own or rent accommodation lived in.Own outright (by you or someone in your household) (.091); Gas or solid-fuel cooking/heating.A gas fire that you use regularly in winter time (.043); Own or rent accommodation lived in.Rent - from local authority, local council, housing association (.043)
Education (12.5%)	Qualifications.None of the above (.025)
Employment (9.5%)	Current employment status.Unable to work because of sickness or disability (.246); Current employment status.None of the above (.016)
