# Supplementary material for: Machine learning approaches to predict age from accelerometer records of physical activity at biobank scale
Source: PLOS Digit Health. 2023 Jan 24;2(1):e0000176. doi: 10.1371/journal.pdig.0000176 (PMC9931315; doi:10.1371/journal.pdig.0000176)
Supplement: S19 Table — (XLSX) [file pdig.0000176.s037.xlsx]

## Sheet: Sheet1
Socioeconomic variable	Top three associations
category
Employment (38.1%)	Length of working week for main job (.238); Current employment status.In paid employment or self-employed (.210); Frequency of travelling from home to job workplace (.204)
SocialSupport (25.0%)	Leisure/social activities.Sports club or gym (.087); Leisure/social activities.Pub or social club (.049)
Household (15.0%)	Average total household income before tax (.142); Own or rent accommodation lived in.Own with a mortgage (.115); Number of vehicles in household (.063)
OtherSociodemographics (14.3%)	Attendance/disability/mobility allowance.None of the above (.105)
Education (12.5%)	Qualifications.College or University degree (.048)
