# Supplementary material for: Machine learning approaches to predict age from accelerometer records of physical activity at biobank scale
Source: PLOS Digit Health. 2023 Jan 24;2(1):e0000176. doi: 10.1371/journal.pdig.0000176 (PMC9931315; doi:10.1371/journal.pdig.0000176)
Supplement: S20 Table — (XLSX) [file pdig.0000176.s038.xlsx]

## Sheet: Sheet1
X - main category	X - subcategory	Variable	Partial correlation	p-value	Sample size
Biomarkers	Anthropometry	Waist circumference	-0.114	4.851e-212	74185
Biomarkers	Anthropometry	Hip circumference	-0.094	4.692e-146	74181
Biomarkers	Anthropometry	Weight	-0.092	1.49e-140	74150
Biomarkers	Anthropometry	Body mass index (BMI)	-0.086	4.221e-121	74134
Biomarkers	Anthropometry	Standing height	-0.025	6.792e-12	74176
Biomarkers	Anthropometry	Sitting height	0.008	0.0409	74045
Biomarkers	Anthropometry	Seated height	0.006	0.1113	74045
Biomarkers	Anthropometry	Seating box height	0.002	0.6788	74045
Biomarkers	ArterialStiffness	Pulse rate	-0.078	6.17e-53	38883
Biomarkers	ArterialStiffness	Position of pulse wave notch	-0.063	3.493e-35	38883
Biomarkers	ArterialStiffness	Position of the shoulder on the pulse waveform	-0.046	7.851e-20	38883
Biomarkers	ArterialStiffness	Absence of notch position in the pulse waveform	-0.035	9.11e-12	38883
Biomarkers	ArterialStiffness	Pulse wave Arterial Stiffness index	-0.019	0.0001444	38770
Biomarkers	ArterialStiffness	Position of the pulse wave peak	-0.018	0.0002988	38883
Biomarkers	ArterialStiffness	Pulse wave peak to peak time	0.012	0.01538	38872
Biomarkers	ArterialStiffness	Pulse wave reflection index	0.012	0.01738	38883
Biomarkers	BloodBiochemistry	Cystatin C	-0.071	1.662e-78	70381
Biomarkers	BloodBiochemistry	HDL cholesterol	0.071	1.536e-72	64800
Biomarkers	BloodBiochemistry	Glycated haemoglobin (HbA1c)	-0.068	1.712e-72	69905
Biomarkers	BloodBiochemistry	Apolipoprotein A	0.065	3.291e-61	64434
Biomarkers	BloodBiochemistry	C-reactive protein	-0.057	1.148e-51	70243
Biomarkers	BloodBiochemistry	Glucose	-0.055	4.886e-45	64766
Biomarkers	BloodBiochemistry	Triglycerides	-0.05	6.267e-40	70337
Biomarkers	BloodBiochemistry	Alkaline phosphatase	-0.047	1.222e-35	70385
Biomarkers	BloodBiochemistry	Gamma glutamyltransferase	-0.043	9.435e-31	70358
Biomarkers	BloodBiochemistry	Cholesterol	0.036	2.298e-21	70382
Biomarkers	BloodBiochemistry	Alanine aminotransferase	-0.027	1.007e-12	70366
Biomarkers	BloodBiochemistry	SHBG	0.025	1.225e-10	64200
Biomarkers	BloodBiochemistry	LDL direct	0.024	2.858e-10	70289
Biomarkers	BloodBiochemistry	Testosterone	0.024	2.36e-09	63700
Biomarkers	BloodBiochemistry	Urate	-0.022	3e-09	70322
Biomarkers	BloodBiochemistry	Albumin	0.023	4.947e-09	64818
Biomarkers	BloodBiochemistry	Total protein	-0.022	1.456e-08	64776
Biomarkers	BloodBiochemistry	Vitamin D	0.021	6.86e-08	67542
Biomarkers	BloodBiochemistry	Creatinine	0.017	1.109e-05	70352
Biomarkers	BloodBiochemistry	Total bilirubin	0.017	1.127e-05	70128
Biomarkers	BloodBiochemistry	IGF-1	0.013	0.0007172	70036
Biomarkers	BloodBiochemistry	Aspartate aminotransferase	-0.013	0.0008894	70161
Biomarkers	BloodBiochemistry	Apolipoprotein B	0.011	0.003495	70108
Biomarkers	BloodBiochemistry	Phosphate	0.009	0.01629	64701
Biomarkers	BloodBiochemistry	Calcium	-0.009	0.02404	64812
Biomarkers	BloodBiochemistry	Lipoprotein A	-0.008	0.07152	56666
Biomarkers	BloodBiochemistry	Urea	-0.003	0.4425	70340
Biomarkers	BloodBiochemistry	Direct bilirubin	0	0.9738	60786
Biomarkers	BloodCount	Neutrophill count	-0.064	1.782e-65	71561
Biomarkers	BloodCount	High light scatter reticulocyte percentage	-0.051	6.825e-42	70329
Biomarkers	BloodCount	High light scatter reticulocyte count	-0.05	9.905e-41	70329
Biomarkers	BloodCount	White blood cell (leukocyte) count	-0.048	9.674e-38	71692
Biomarkers	BloodCount	Lymphocyte percentage	0.047	1.11e-36	71563
Biomarkers	BloodCount	Immature reticulocyte fraction	-0.044	1.094e-31	70329
Biomarkers	BloodCount	Neutrophill percentage	-0.041	3.417e-28	71563
Biomarkers	BloodCount	Red blood cell (erythrocyte) distribution width	-0.04	5.962e-27	71694
Biomarkers	BloodCount	Monocyte count	-0.039	5.886e-25	71561
Biomarkers	BloodCount	Reticulocyte percentage	-0.032	1.025e-17	70420
Biomarkers	BloodCount	Reticulocyte count	-0.032	2.822e-17	70420
Biomarkers	BloodCount	Basophill count	-0.023	1.199e-09	71561
Biomarkers	BloodCount	Eosinophill count	-0.016	1.42e-05	71561
Biomarkers	BloodCount	Mean reticulocyte volume	-0.011	0.003112	70420
Biomarkers	BloodCount	Basophill percentage	-0.009	0.02214	71563
Biomarkers	BloodCount	Nucleated red blood cell percentage	0.007	0.06874	71484
Biomarkers	BloodCount	Eosinophill percentage	0.006	0.1227	71563
Biomarkers	BloodCount	Nucleated red blood cell count	0.005	0.1894	71485
Biomarkers	BloodCount	Mean corpuscular haemoglobin	0.005	0.2159	71691
Biomarkers	BloodCount	Mean corpuscular haemoglobin concentration	0.004	0.3078	71691
Biomarkers	BloodCount	Mean corpuscular volume	0.004	0.3088	71694
Biomarkers	BloodCount	Platelet crit	-0.004	0.3439	71620
Biomarkers	BloodCount	Red blood cell (erythrocyte) count	-0.003	0.3998	71694
Biomarkers	BloodCount	Mean platelet (thrombocyte) volume	-0.003	0.419	71693
Biomarkers	BloodCount	Mean sphered cell volume	0.003	0.4327	70329
Biomarkers	BloodCount	Platelet count	-0.003	0.4394	71694
Biomarkers	BloodCount	Platelet distribution width	-0.003	0.4663	71620
Biomarkers	BloodCount	Monocyte percentage	-0.002	0.5836	71563
Biomarkers	BloodCount	Haemoglobin concentration	0.001	0.7418	71693
Biomarkers	BloodCount	Haematocrit percentage	0	0.9462	71694
Biomarkers	BloodCount	Lymphocyte count	0	0.9966	71561
Biomarkers	BloodPressure	Pulse rate	-0.082	1.305e-110	74137
Biomarkers	BloodPressure	Systolic blood pressure	-0.041	8.107e-29	74137
Biomarkers	BloodPressure	Diastolic blood pressure	-0.024	5.77e-11	74137
Biomarkers	BoneDensitometryOfHeel	Ankle spacing width	-0.078	1.421e-92	68619
Biomarkers	BoneDensitometryOfHeel	Speed of sound through heel	0.035	5.056e-21	72874
Biomarkers	BoneDensitometryOfHeel	Heel bone mineral density (BMD)	0.031	2.971e-17	72847
Biomarkers	BoneDensitometryOfHeel	Heel bone mineral density (BMD) T-score	0.031	4.073e-17	72874
Biomarkers	BoneDensitometryOfHeel	Heel quantitative ultrasound index (QUI)	0.031	4.192e-17	72874
Biomarkers	BoneDensitometryOfHeel	Heel Broadband ultrasound attenuation	0.019	5.276e-07	72873
Biomarkers	BrainGreyMatterVolumes	Volume of grey matter in VIIIa Cerebellum (right)	0.06	1.399e-11	12660
Biomarkers	BrainGreyMatterVolumes	Volume of grey matter in VIIIa Cerebellum (left)	0.058	7.94e-11	12660
Biomarkers	BrainGreyMatterVolumes	Volume of grey matter in Ventral Striatum (left)	0.056	2.822e-10	12660
Biomarkers	BrainGreyMatterVolumes	Volume of grey matter in Ventral Striatum (right)	0.054	1.53e-09	12660
Biomarkers	BrainGreyMatterVolumes	Volume of grey matter in Amygdala (right)	0.052	4.665e-09	12660
Biomarkers	BrainGreyMatterVolumes	Volume of grey matter in Amygdala (left)	0.051	8.96e-09	12660
Biomarkers	BrainGreyMatterVolumes	Volume of grey matter in VIIIb Cerebellum (left)	0.049	2.878e-08	12660
Biomarkers	BrainGreyMatterVolumes	Volume of grey matter in VIIb Cerebellum (left)	0.049	4.24e-08	12660
Biomarkers	BrainGreyMatterVolumes	Volume of grey matter in VIIb Cerebellum (right)	0.049	4.498e-08	12660
Biomarkers	BrainGreyMatterVolumes	Volume of grey matter in VIIIb Cerebellum (right)	0.046	1.736e-07	12660
Biomarkers	BrainGreyMatterVolumes	Volume of grey matter in Crus I Cerebellum (right)	0.044	6.582e-07	12660
Biomarkers	BrainGreyMatterVolumes	Volume of grey matter in Crus II Cerebellum (left)	0.043	1.541e-06	12660
Biomarkers	BrainGreyMatterVolumes	Volume of grey matter in Hippocampus (right)	0.042	2.364e-06	12660
Biomarkers	BrainGreyMatterVolumes	Volume of grey matter in Hippocampus (left)	0.041	3.183e-06	12660
Biomarkers	BrainGreyMatterVolumes	Volume of grey matter in VI Cerebellum (left)	0.041	3.958e-06	12660
Biomarkers	BrainGreyMatterVolumes	Volume of grey matter in Crus II Cerebellum (right)	0.04	5.876e-06	12660
Biomarkers	BrainGreyMatterVolumes	Volume of grey matter in V Cerebellum (right)	0.04	8.161e-06	12660
Biomarkers	BrainGreyMatterVolumes	Volume of grey matter in VI Cerebellum (right)	0.039	1.079e-05	12660
Biomarkers	BrainGreyMatterVolumes	Volume of grey matter in X Cerebellum (right)	0.039	1.132e-05	12660
Biomarkers	BrainGreyMatterVolumes	Volume of grey matter in VIIb Cerebellum (vermis)	0.038	1.622e-05	12660
Biomarkers	BrainGreyMatterVolumes	Volume of grey matter in Crus I Cerebellum (left)	0.038	1.925e-05	12660
Biomarkers	BrainGreyMatterVolumes	Volume of grey matter in Middle Temporal Gyrus, posterior division (left)	0.038	1.95e-05	12660
Biomarkers	BrainGreyMatterVolumes	Volume of grey matter in V Cerebellum (left)	0.038	1.962e-05	12660
Biomarkers	BrainGreyMatterVolumes	Volume of grey matter in Occipital Pole (left)	0.037	3.991e-05	12660
Biomarkers	BrainGreyMatterVolumes	Volume of grey matter in I-IV Cerebellum (right)	0.036	5.363e-05	12660
Biomarkers	BrainGreyMatterVolumes	Volume of grey matter in VIIIa Cerebellum (vermis)	0.036	5.414e-05	12660
Biomarkers	BrainGreyMatterVolumes	Volume of grey matter in X Cerebellum (vermis)	0.035	6.679e-05	12660
Biomarkers	BrainGreyMatterVolumes	Volume of grey matter in Parahippocampal Gyrus, posterior division (left)	0.035	9.402e-05	12660
Biomarkers	BrainGreyMatterVolumes	Volume of grey matter in IX Cerebellum (right)	0.034	0.0001035	12660
Biomarkers	BrainGreyMatterVolumes	Volume of grey matter in Temporal Pole (left)	0.034	0.0001289	12660
Biomarkers	BrainGreyMatterVolumes	Volume of grey matter in Lingual Gyrus (right)	0.034	0.0001345	12660
Biomarkers	BrainGreyMatterVolumes	Volume of grey matter in Putamen (right)	0.034	0.0001423	12660
Biomarkers	BrainGreyMatterVolumes	Volume of grey matter in I-IV Cerebellum (left)	0.034	0.0001582	12660
Biomarkers	BrainGreyMatterVolumes	Volume of grey matter in IX Cerebellum (left)	0.032	0.0002806	12660
Biomarkers	BrainGreyMatterVolumes	Volume of grey matter in Parahippocampal Gyrus, anterior division (left)	0.032	0.00033	12660
Biomarkers	BrainGreyMatterVolumes	Volume of grey matter in Paracingulate Gyrus (left)	0.032	0.0003581	12660
Biomarkers	BrainGreyMatterVolumes	Volume of grey matter in Occipital Fusiform Gyrus (left)	0.031	0.0004035	12660
Biomarkers	BrainGreyMatterVolumes	Volume of grey matter in Temporal Pole (right)	0.031	0.0005584	12660
Biomarkers	BrainGreyMatterVolumes	Volume of grey matter in Crus II Cerebellum (vermis)	0.03	0.0006281	12660
Biomarkers	BrainGreyMatterVolumes	Volume of grey matter in VI Cerebellum (vermis)	0.03	0.0006399	12660
Biomarkers	BrainGreyMatterVolumes	Volume of grey matter in Parahippocampal Gyrus, posterior division (right)	0.03	0.0006701	12660
Biomarkers	BrainGreyMatterVolumes	Volume of grey matter in Frontal Operculum Cortex (left)	0.03	0.000861	12660
Biomarkers	BrainGreyMatterVolumes	Volume of grey matter in Thalamus (left)	0.029	0.001013	12660
Biomarkers	BrainGreyMatterVolumes	Volume of grey matter in IX Cerebellum (vermis)	0.029	0.00117	12660
Biomarkers	BrainGreyMatterVolumes	Volume of grey matter in X Cerebellum (left)	0.028	0.00135	12660
Biomarkers	BrainGreyMatterVolumes	Volume of grey matter in VIIIb Cerebellum (vermis)	0.028	0.001704	12660
Biomarkers	BrainGreyMatterVolumes	Volume of grey matter in Occipital Pole (right)	0.028	0.001762	12660
Biomarkers	BrainGreyMatterVolumes	Volume of grey matter in Intracalcarine Cortex (right)	0.028	0.001848	12660
Biomarkers	BrainGreyMatterVolumes	Volume of grey matter in Superior Temporal Gyrus, posterior division (right)	0.026	0.003006	12660
Biomarkers	BrainGreyMatterVolumes	Volume of grey matter in Middle Temporal Gyrus, anterior division (right)	0.026	0.003037	12660
Biomarkers	BrainGreyMatterVolumes	Volume of grey matter in Intracalcarine Cortex (left)	0.026	0.003186	12660
Biomarkers	BrainGreyMatterVolumes	Volume of grey matter in Postcentral Gyrus (right)	0.026	0.003409	12660
Biomarkers	BrainGreyMatterVolumes	Volume of grey matter in Paracingulate Gyrus (right)	0.025	0.004361	12660
Biomarkers	BrainGreyMatterVolumes	Volume of grey matter in Middle Temporal Gyrus, anterior division (left)	0.025	0.005458	12660
Biomarkers	BrainGreyMatterVolumes	Volume of grey matter in Frontal Operculum Cortex (right)	0.024	0.006353	12660
Biomarkers	BrainGreyMatterVolumes	Volume of grey matter in Postcentral Gyrus (left)	0.024	0.006393	12660
Biomarkers	BrainGreyMatterVolumes	Volume of grey matter in Superior Parietal Lobule (right)	0.024	0.008146	12660
Biomarkers	BrainGreyMatterVolumes	Volume of grey matter in Precentral Gyrus (right)	0.023	0.008656	12660
Biomarkers	BrainGreyMatterVolumes	Volume of grey matter in Putamen (left)	0.023	0.008804	12660
Biomarkers	BrainGreyMatterVolumes	Volume of grey matter in Inferior Temporal Gyrus, posterior division (right)	0.021	0.01574	12660
Biomarkers	BrainGreyMatterVolumes	Volume of grey matter in Occipital Fusiform Gyrus (right)	0.021	0.01848	12660
Biomarkers	BrainGreyMatterVolumes	Volume of grey matter in Middle Temporal Gyrus, posterior division (right)	0.021	0.01848	12660
Biomarkers	BrainGreyMatterVolumes	Volume of grey matter in Precuneous Cortex (left)	0.019	0.03399	12660
Biomarkers	BrainGreyMatterVolumes	Volume of grey matter in Lingual Gyrus (left)	0.019	0.03528	12660
Biomarkers	BrainGreyMatterVolumes	Volume of grey matter in Parahippocampal Gyrus, anterior division (right)	0.019	0.03657	12660
Biomarkers	BrainGreyMatterVolumes	Volume of grey matter in Lateral Occipital Cortex, superior division (left)	0.019	0.03737	12660
Biomarkers	BrainGreyMatterVolumes	Volume of grey matter in Juxtapositional Lobule Cortex (formerly Supplementary Motor Cortex) (left)	0.018	0.04511	12660
Biomarkers	BrainGreyMatterVolumes	Volume of grey matter in Supramarginal Gyrus, posterior division (right)	0.018	0.04584	12660
Biomarkers	BrainGreyMatterVolumes	Volume of grey matter in Planum Temporale (left)	-0.017	0.05228	12660
Biomarkers	BrainGreyMatterVolumes	Volume of grey matter in Cingulate Gyrus, anterior division (left)	-0.017	0.05257	12660
Biomarkers	BrainGreyMatterVolumes	Volume of grey matter in Planum Polare (right)	0.017	0.05936	12660
Biomarkers	BrainGreyMatterVolumes	Volume of grey matter in Inferior Frontal Gyrus, pars opercularis (right)	0.017	0.05982	12660
Biomarkers	BrainGreyMatterVolumes	Volume of grey matter in Frontal Pole (left)	0.017	0.0603	12660
Biomarkers	BrainGreyMatterVolumes	Volume of grey matter in Superior Temporal Gyrus, posterior division (left)	0.016	0.06802	12660
Biomarkers	BrainGreyMatterVolumes	Volume of grey matter in Pallidum (left)	0.016	0.0806	12660
Biomarkers	BrainGreyMatterVolumes	Volume of grey matter in Frontal Orbital Cortex (left)	0.015	0.08473	12660
Biomarkers	BrainGreyMatterVolumes	Volume of grey matter in Lateral Occipital Cortex, superior division (right)	0.015	0.08613	12660
Biomarkers	BrainGreyMatterVolumes	Volume of grey matter in Brain-Stem	0.015	0.1019	12660
Biomarkers	BrainGreyMatterVolumes	Volume of grey matter in Superior Parietal Lobule (left)	0.014	0.1053	12660
Biomarkers	BrainGreyMatterVolumes	Volume of grey matter in Thalamus (right)	0.014	0.1056	12660
Biomarkers	BrainGreyMatterVolumes	Volume of grey matter in Frontal Medial Cortex (left)	0.014	0.1191	12660
Biomarkers	BrainGreyMatterVolumes	Volume of grey matter in Temporal Fusiform Cortex, anterior division (left)	0.014	0.1271	12660
Biomarkers	BrainGreyMatterVolumes	Volume of grey matter in Superior Temporal Gyrus, anterior division (left)	0.013	0.1309	12660
Biomarkers	BrainGreyMatterVolumes	Volume of grey matter in Precuneous Cortex (right)	0.013	0.1328	12660
Biomarkers	BrainGreyMatterVolumes	Volume of grey matter in Insular Cortex (left)	0.013	0.1374	12660
Biomarkers	BrainGreyMatterVolumes	Volume of grey matter in Middle Temporal Gyrus, temporooccipital part (left)	0.013	0.1376	12660
Biomarkers	BrainGreyMatterVolumes	Volume of grey matter in Planum Polare (left)	0.013	0.1431	12660
Biomarkers	BrainGreyMatterVolumes	Volume of grey matter in Insular Cortex (right)	0.013	0.1502	12660
Biomarkers	BrainGreyMatterVolumes	Volume of grey matter in Juxtapositional Lobule Cortex (formerly Supplementary Motor Cortex) (right)	0.013	0.1523	12660
Biomarkers	BrainGreyMatterVolumes	Volume of grey matter in Caudate (right)	-0.013	0.157	12660
Biomarkers	BrainGreyMatterVolumes	Volume of grey matter in Precentral Gyrus (left)	0.013	0.1582	12660
Biomarkers	BrainGreyMatterVolumes	Volume of grey matter in Heschl's Gyrus (includes H1 and H2) (right)	0.012	0.1841	12660
Biomarkers	BrainGreyMatterVolumes	Volume of grey matter in Cuneal Cortex (right)	0.012	0.1926	12660
Biomarkers	BrainGreyMatterVolumes	Volume of grey matter in Central Opercular Cortex (right)	0.011	0.2013	12660
Biomarkers	BrainGreyMatterVolumes	Volume of grey matter in Cingulate Gyrus, anterior division (right)	-0.011	0.2269	12660
Biomarkers	BrainGreyMatterVolumes	Volume of grey matter in Inferior Temporal Gyrus, anterior division (left)	0.011	0.2285	12660
Biomarkers	BrainGreyMatterVolumes	Volume of grey matter in Temporal Occipital Fusiform Cortex (left)	-0.01	0.2751	12660
Biomarkers	BrainGreyMatterVolumes	Volume of grey matter in Frontal Pole (right)	0.009	0.2856	12660
Biomarkers	BrainGreyMatterVolumes	Volume of grey matter in Lateral Occipital Cortex, inferior division (right)	0.009	0.3025	12660
Biomarkers	BrainGreyMatterVolumes	Volume of grey matter in Inferior Frontal Gyrus, pars opercularis (left)	0.009	0.3093	12660
Biomarkers	BrainGreyMatterVolumes	Volume of grey matter in Inferior Temporal Gyrus, temporooccipital part (left)	-0.008	0.3425	12660
Biomarkers	BrainGreyMatterVolumes	Volume of grey matter in Cuneal Cortex (left)	0.008	0.359	12660
Biomarkers	BrainGreyMatterVolumes	Volume of grey matter in Superior Temporal Gyrus, anterior division (right)	0.008	0.3593	12660
Biomarkers	BrainGreyMatterVolumes	Volume of grey matter in Parietal Operculum Cortex (left)	-0.008	0.3741	12660
Biomarkers	BrainGreyMatterVolumes	Volume of grey matter in Inferior Temporal Gyrus, posterior division (left)	0.008	0.3787	12660
Biomarkers	BrainGreyMatterVolumes	Volume of grey matter in Crus I Cerebellum (vermis)	0.007	0.4012	12660
Biomarkers	BrainGreyMatterVolumes	Volume of grey matter in Frontal Orbital Cortex (right)	0.007	0.4022	12660
Biomarkers	BrainGreyMatterVolumes	Volume of grey matter in Caudate (left)	-0.007	0.4299	12660
Biomarkers	BrainGreyMatterVolumes	Volume of grey matter in Supramarginal Gyrus, posterior division (left)	0.007	0.4305	12660
Biomarkers	BrainGreyMatterVolumes	Volume of grey matter in Inferior Frontal Gyrus, pars triangularis (right)	-0.007	0.4426	12660
Biomarkers	BrainGreyMatterVolumes	Volume of grey matter in Inferior Frontal Gyrus, pars triangularis (left)	0.007	0.4452	12660
Biomarkers	BrainGreyMatterVolumes	Volume of grey matter in Inferior Temporal Gyrus, temporooccipital part (right)	0.007	0.4512	12660
Biomarkers	BrainGreyMatterVolumes	Volume of grey matter in Middle Frontal Gyrus (left)	0.007	0.462	12660
Biomarkers	BrainGreyMatterVolumes	Volume of grey matter in Planum Temporale (right)	0.006	0.484	12660
Biomarkers	BrainGreyMatterVolumes	Volume of grey matter in Supracalcarine Cortex (left)	0.006	0.5162	12660
Biomarkers	BrainGreyMatterVolumes	Volume of grey matter in Middle Temporal Gyrus, temporooccipital part (right)	-0.006	0.5187	12660
Biomarkers	BrainGreyMatterVolumes	Volume of grey matter in Cingulate Gyrus, posterior division (right)	-0.006	0.5347	12660
Biomarkers	BrainGreyMatterVolumes	Volume of grey matter in Lateral Occipital Cortex, inferior division (left)	0.005	0.5589	12660
Biomarkers	BrainGreyMatterVolumes	Volume of grey matter in Parietal Operculum Cortex (right)	-0.005	0.5706	12660
Biomarkers	BrainGreyMatterVolumes	Volume of grey matter in Central Opercular Cortex (left)	0.005	0.576	12660
Biomarkers	BrainGreyMatterVolumes	Volume of grey matter in Pallidum (right)	-0.005	0.6066	12660
Biomarkers	BrainGreyMatterVolumes	Volume of grey matter in Supramarginal Gyrus, anterior division (left)	0.004	0.6153	12660
Biomarkers	BrainGreyMatterVolumes	Volume of grey matter in Inferior Temporal Gyrus, anterior division (right)	0.004	0.6301	12660
Biomarkers	BrainGreyMatterVolumes	Volume of grey matter in Supramarginal Gyrus, anterior division (right)	0.004	0.6493	12660
Biomarkers	BrainGreyMatterVolumes	Volume of grey matter in Temporal Fusiform Cortex, posterior division (left)	-0.004	0.6722	12660
Biomarkers	BrainGreyMatterVolumes	Volume of grey matter in Superior Frontal Gyrus (left)	-0.003	0.7042	12660
Biomarkers	BrainGreyMatterVolumes	Volume of grey matter in Subcallosal Cortex (right)	-0.003	0.7245	12660
Biomarkers	BrainGreyMatterVolumes	Volume of grey matter in Angular Gyrus (right)	0.003	0.7329	12660
Biomarkers	BrainGreyMatterVolumes	Volume of grey matter in Subcallosal Cortex (left)	-0.003	0.7406	12660
Biomarkers	BrainGreyMatterVolumes	Volume of grey matter in Frontal Medial Cortex (right)	0.003	0.7515	12660
Biomarkers	BrainGreyMatterVolumes	Volume of grey matter in Angular Gyrus (left)	0.003	0.7642	12660
Biomarkers	BrainGreyMatterVolumes	Volume of grey matter in Temporal Fusiform Cortex, posterior division (right)	0.002	0.8042	12660
Biomarkers	BrainGreyMatterVolumes	Volume of grey matter in Supracalcarine Cortex (right)	0.002	0.8377	12660
Biomarkers	BrainGreyMatterVolumes	Volume of grey matter in Temporal Occipital Fusiform Cortex (right)	0.002	0.8539	12660
Biomarkers	BrainGreyMatterVolumes	Volume of grey matter in Heschl's Gyrus (includes H1 and H2) (left)	0.001	0.8851	12660
Biomarkers	BrainGreyMatterVolumes	Volume of grey matter in Cingulate Gyrus, posterior division (left)	-0.001	0.9257	12660
Biomarkers	BrainGreyMatterVolumes	Volume of grey matter in Superior Frontal Gyrus (right)	-0.001	0.9299	12660
Biomarkers	BrainGreyMatterVolumes	Volume of grey matter in Temporal Fusiform Cortex, anterior division (right)	0.001	0.9321	12660
Biomarkers	BrainGreyMatterVolumes	Volume of grey matter in Middle Frontal Gyrus (right)	-0.001	0.9462	12660
Biomarkers	BrainSubcorticalVolumes	Volume of accumbens (left)	0.061	4.657e-12	12656
Biomarkers	BrainSubcorticalVolumes	Volume of thalamus (left)	0.059	2.569e-11	12656
Biomarkers	BrainSubcorticalVolumes	Volume of thalamus (right)	0.055	7.097e-10	12656
Biomarkers	BrainSubcorticalVolumes	Volume of hippocampus (left)	0.054	1.655e-09	12656
Biomarkers	BrainSubcorticalVolumes	Volume of pallidum (right)	0.051	9.003e-09	12656
Biomarkers	BrainSubcorticalVolumes	Volume of hippocampus (right)	0.05	1.672e-08	12656
Biomarkers	BrainSubcorticalVolumes	Volume of accumbens (right)	0.048	6.28e-08	12656
Biomarkers	BrainSubcorticalVolumes	Volume of amygdala (left)	0.044	7.411e-07	12656
Biomarkers	BrainSubcorticalVolumes	Volume of pallidum (left)	0.041	3.238e-06	12656
Biomarkers	BrainSubcorticalVolumes	Volume of putamen (left)	0.034	0.0001258	12656
Biomarkers	BrainSubcorticalVolumes	Volume of putamen (right)	0.032	0.0002929	12656
Biomarkers	BrainSubcorticalVolumes	Volume of amygdala (right)	0.029	0.001169	12656
Biomarkers	BrainSubcorticalVolumes	Volume of caudate (right)	0.017	0.06028	12656
Biomarkers	BrainSubcorticalVolumes	Volume of caudate (left)	0.015	0.1023	12656
Biomarkers	BraindMRIWeightedMeans	Weighted-mean L3 in tract anterior thalamic radiation (right)	-0.063	9.32e-12	11851
Biomarkers	BraindMRIWeightedMeans	Weighted-mean MD in tract anterior thalamic radiation (right)	-0.062	1.027e-11	11851
Biomarkers	BraindMRIWeightedMeans	Weighted-mean L1 in tract superior thalamic radiation (left)	-0.059	1.043e-10	11851
Biomarkers	BraindMRIWeightedMeans	Weighted-mean L2 in tract anterior thalamic radiation (right)	-0.059	1.489e-10	11851
Biomarkers	BraindMRIWeightedMeans	Weighted-mean MD in tract superior thalamic radiation (left)	-0.059	1.718e-10	11851
Biomarkers	BraindMRIWeightedMeans	Weighted-mean L1 in tract anterior thalamic radiation (right)	-0.058	3.703e-10	11851
Biomarkers	BraindMRIWeightedMeans	Weighted-mean MD in tract superior thalamic radiation (right)	-0.056	1.138e-09	11851
Biomarkers	BraindMRIWeightedMeans	Weighted-mean L3 in tract anterior thalamic radiation (left)	-0.055	1.567e-09	11851
Biomarkers	BraindMRIWeightedMeans	Weighted-mean FA in tract posterior thalamic radiation (left)	0.053	6.964e-09	11851
Biomarkers	BraindMRIWeightedMeans	Weighted-mean L3 in tract cingulate gyrus part of cingulum (left)	-0.053	1.061e-08	11851
Biomarkers	BraindMRIWeightedMeans	Weighted-mean MD in tract anterior thalamic radiation (left)	-0.052	1.124e-08	11851
Biomarkers	BraindMRIWeightedMeans	Weighted-mean L1 in tract superior thalamic radiation (right)	-0.052	1.694e-08	11851
Biomarkers	BraindMRIWeightedMeans	Weighted-mean L3 in tract superior thalamic radiation (right)	-0.052	1.93e-08	11851
Biomarkers	BraindMRIWeightedMeans	Weighted-mean L2 in tract anterior thalamic radiation (left)	-0.052	1.951e-08	11851
Biomarkers	BraindMRIWeightedMeans	Weighted-mean L3 in tract superior thalamic radiation (left)	-0.051	2.233e-08	11851
Biomarkers	BraindMRIWeightedMeans	Weighted-mean L2 in tract cingulate gyrus part of cingulum (left)	-0.05	6.172e-08	11851
Biomarkers	BraindMRIWeightedMeans	Weighted-mean ISOVF in tract anterior thalamic radiation (right)	-0.049	7.017e-08	11850
Biomarkers	BraindMRIWeightedMeans	Weighted-mean L3 in tract cingulate gyrus part of cingulum (right)	-0.047	2.8e-07	11851
Biomarkers	BraindMRIWeightedMeans	Weighted-mean ICVF in tract superior thalamic radiation (right)	0.047	3.274e-07	11850
Biomarkers	BraindMRIWeightedMeans	Weighted-mean ICVF in tract cingulate gyrus part of cingulum (right)	0.047	3.618e-07	11850
Biomarkers	BraindMRIWeightedMeans	Weighted-mean L2 in tract superior thalamic radiation (right)	-0.046	4.653e-07	11851
Biomarkers	BraindMRIWeightedMeans	Weighted-mean ICVF in tract cingulate gyrus part of cingulum (left)	0.046	6.079e-07	11850
Biomarkers	BraindMRIWeightedMeans	Weighted-mean ISOVF in tract anterior thalamic radiation (left)	-0.045	9.626e-07	11850
Biomarkers	BraindMRIWeightedMeans	Weighted-mean L2 in tract posterior thalamic radiation (left)	-0.045	9.906e-07	11851
Biomarkers	BraindMRIWeightedMeans	Weighted-mean ICVF in tract anterior thalamic radiation (right)	0.045	1.125e-06	11850
Biomarkers	BraindMRIWeightedMeans	Weighted-mean L1 in tract anterior thalamic radiation (left)	-0.044	1.666e-06	11851
Biomarkers	BraindMRIWeightedMeans	Weighted-mean ICVF in tract posterior thalamic radiation (left)	0.044	2.118e-06	11850
Biomarkers	BraindMRIWeightedMeans	Weighted-mean L2 in tract uncinate fasciculus (left)	-0.043	2.777e-06	11851
Biomarkers	BraindMRIWeightedMeans	Weighted-mean L2 in tract superior thalamic radiation (left)	-0.043	3.129e-06	11851
Biomarkers	BraindMRIWeightedMeans	Weighted-mean ICVF in tract superior thalamic radiation (left)	0.043	3.691e-06	11850
Biomarkers	BraindMRIWeightedMeans	Weighted-mean L2 in tract cingulate gyrus part of cingulum (right)	-0.042	3.863e-06	11851
Biomarkers	BraindMRIWeightedMeans	Weighted-mean L3 in tract uncinate fasciculus (left)	-0.042	5.573e-06	11851
Biomarkers	BraindMRIWeightedMeans	Weighted-mean ICVF in tract uncinate fasciculus (left)	0.042	5.993e-06	11850
Biomarkers	BraindMRIWeightedMeans	Weighted-mean MD in tract uncinate fasciculus (left)	-0.041	6.688e-06	11851
Biomarkers	BraindMRIWeightedMeans	Weighted-mean L2 in tract inferior fronto-occipital fasciculus (left)	-0.041	8.232e-06	11851
Biomarkers	BraindMRIWeightedMeans	Weighted-mean FA in tract cingulate gyrus part of cingulum (left)	0.041	8.436e-06	11851
Biomarkers	BraindMRIWeightedMeans	Weighted-mean ICVF in tract inferior fronto-occipital fasciculus (left)	0.041	9.416e-06	11850
Biomarkers	BraindMRIWeightedMeans	Weighted-mean L3 in tract posterior thalamic radiation (left)	-0.041	9.684e-06	11851
Biomarkers	BraindMRIWeightedMeans	Weighted-mean FA in tract anterior thalamic radiation (left)	0.041	9.741e-06	11851
Biomarkers	BraindMRIWeightedMeans	Weighted-mean MD in tract cingulate gyrus part of cingulum (left)	-0.04	1.496e-05	11851
Biomarkers	BraindMRIWeightedMeans	Weighted-mean FA in tract inferior fronto-occipital fasciculus (left)	0.04	1.688e-05	11851
Biomarkers	BraindMRIWeightedMeans	Weighted-mean ICVF in tract anterior thalamic radiation (left)	0.039	2.221e-05	11850
Biomarkers	BraindMRIWeightedMeans	Weighted-mean MD in tract cingulate gyrus part of cingulum (right)	-0.039	2.242e-05	11851
Biomarkers	BraindMRIWeightedMeans	Weighted-mean ICVF in tract uncinate fasciculus (right)	0.039	2.475e-05	11850
Biomarkers	BraindMRIWeightedMeans	Weighted-mean MO in tract posterior thalamic radiation (left)	0.038	2.958e-05	11851
Biomarkers	BraindMRIWeightedMeans	Weighted-mean FA in tract inferior longitudinal fasciculus (left)	0.038	3.485e-05	11851
Biomarkers	BraindMRIWeightedMeans	Weighted-mean FA in tract anterior thalamic radiation (right)	0.038	3.636e-05	11851
Biomarkers	BraindMRIWeightedMeans	Weighted-mean L3 in tract inferior fronto-occipital fasciculus (left)	-0.038	4.016e-05	11851
Biomarkers	BraindMRIWeightedMeans	Weighted-mean ICVF in tract inferior longitudinal fasciculus (left)	0.037	5.771e-05	11850
Biomarkers	BraindMRIWeightedMeans	Weighted-mean L2 in tract inferior fronto-occipital fasciculus (right)	-0.037	6.867e-05	11851
Biomarkers	BraindMRIWeightedMeans	Weighted-mean ICVF in tract inferior fronto-occipital fasciculus (right)	0.036	7.385e-05	11850
Biomarkers	BraindMRIWeightedMeans	Weighted-mean L3 in tract inferior fronto-occipital fasciculus (right)	-0.035	0.0001709	11851
Biomarkers	BraindMRIWeightedMeans	Weighted-mean FA in tract uncinate fasciculus (left)	0.034	0.0001745	11851
Biomarkers	BraindMRIWeightedMeans	Weighted-mean L1 in tract superior longitudinal fasciculus (left)	-0.034	0.0001988	11851
Biomarkers	BraindMRIWeightedMeans	Weighted-mean FA in tract forceps minor	0.034	0.0002032	11851
Biomarkers	BraindMRIWeightedMeans	Weighted-mean MD in tract superior longitudinal fasciculus (left)	-0.034	0.0002152	11851
Biomarkers	BraindMRIWeightedMeans	Weighted-mean ISOVF in tract superior thalamic radiation (left)	-0.034	0.0002172	11850
Biomarkers	BraindMRIWeightedMeans	Weighted-mean FA in tract inferior fronto-occipital fasciculus (right)	0.034	0.0002267	11851
Biomarkers	BraindMRIWeightedMeans	Weighted-mean L3 in tract superior longitudinal fasciculus (left)	-0.034	0.0002615	11851
Biomarkers	BraindMRIWeightedMeans	Weighted-mean L3 in tract parahippocampal part of cingulum (left)	-0.033	0.000272	11851
Biomarkers	BraindMRIWeightedMeans	Weighted-mean MD in tract parahippocampal part of cingulum (left)	-0.033	0.0002975	11851
Biomarkers	BraindMRIWeightedMeans	Weighted-mean L2 in tract parahippocampal part of cingulum (left)	-0.033	0.0003717	11851
Biomarkers	BraindMRIWeightedMeans	Weighted-mean ICVF in tract posterior thalamic radiation (right)	0.033	0.0003731	11850
Biomarkers	BraindMRIWeightedMeans	Weighted-mean L3 in tract inferior longitudinal fasciculus (left)	-0.032	0.0004402	11851
Biomarkers	BraindMRIWeightedMeans	Weighted-mean MD in tract posterior thalamic radiation (left)	-0.032	0.0004691	11851
Biomarkers	BraindMRIWeightedMeans	Weighted-mean ICVF in tract acoustic radiation (left)	0.032	0.0004979	11850
Biomarkers	BraindMRIWeightedMeans	Weighted-mean ICVF in tract superior longitudinal fasciculus (left)	0.032	0.0005068	11850
Biomarkers	BraindMRIWeightedMeans	Weighted-mean L2 in tract inferior longitudinal fasciculus (left)	-0.032	0.0005939	11851
Biomarkers	BraindMRIWeightedMeans	Weighted-mean L1 in tract superior longitudinal fasciculus (right)	-0.032	0.0005965	11851
Biomarkers	BraindMRIWeightedMeans	Weighted-mean L1 in tract uncinate fasciculus (left)	-0.031	0.000656	11851
Biomarkers	BraindMRIWeightedMeans	Weighted-mean FA in tract cingulate gyrus part of cingulum (right)	0.031	0.0006885	11851
Biomarkers	BraindMRIWeightedMeans	Weighted-mean MD in tract superior longitudinal fasciculus (right)	-0.031	0.0006935	11851
Biomarkers	BraindMRIWeightedMeans	Weighted-mean ICVF in tract forceps major	0.031	0.0007067	11850
Biomarkers	BraindMRIWeightedMeans	Weighted-mean L2 in tract uncinate fasciculus (right)	-0.031	0.0007295	11851
Biomarkers	BraindMRIWeightedMeans	Weighted-mean ISOVF in tract parahippocampal part of cingulum (left)	-0.031	0.0008825	11850
Biomarkers	BraindMRIWeightedMeans	Weighted-mean L1 in tract parahippocampal part of cingulum (left)	-0.03	0.000983	11851
Biomarkers	BraindMRIWeightedMeans	Weighted-mean MD in tract inferior fronto-occipital fasciculus (left)	-0.03	0.0009966	11851
Biomarkers	BraindMRIWeightedMeans	Weighted-mean ICVF in tract forceps minor	0.03	0.001113	11850
Biomarkers	BraindMRIWeightedMeans	Weighted-mean OD in tract posterior thalamic radiation (left)	-0.03	0.001134	11850
Biomarkers	BraindMRIWeightedMeans	Weighted-mean OD in tract parahippocampal part of cingulum (left)	-0.03	0.001178	11850
Biomarkers	BraindMRIWeightedMeans	Weighted-mean ISOVF in tract corticospinal tract (right)	-0.03	0.001255	11850
Biomarkers	BraindMRIWeightedMeans	Weighted-mean L2 in tract posterior thalamic radiation (right)	-0.029	0.001455	11851
Biomarkers	BraindMRIWeightedMeans	Weighted-mean FA in tract posterior thalamic radiation (right)	0.029	0.001457	11851
Biomarkers	BraindMRIWeightedMeans	Weighted-mean L3 in tract corticospinal tract (left)	-0.029	0.001766	11851
Biomarkers	BraindMRIWeightedMeans	Weighted-mean MO in tract inferior fronto-occipital fasciculus (left)	0.028	0.001984	11851
Biomarkers	BraindMRIWeightedMeans	Weighted-mean MD in tract uncinate fasciculus (right)	-0.028	0.00202	11851
Biomarkers	BraindMRIWeightedMeans	Weighted-mean L3 in tract superior longitudinal fasciculus (right)	-0.028	0.002033	11851
Biomarkers	BraindMRIWeightedMeans	Weighted-mean ISOVF in tract superior thalamic radiation (right)	-0.028	0.002277	11850
Biomarkers	BraindMRIWeightedMeans	Weighted-mean L3 in tract posterior thalamic radiation (right)	-0.028	0.002497	11851
Biomarkers	BraindMRIWeightedMeans	Weighted-mean MD in tract inferior fronto-occipital fasciculus (right)	-0.028	0.002654	11851
Biomarkers	BraindMRIWeightedMeans	Weighted-mean L2 in tract corticospinal tract (left)	-0.027	0.002773	11851
Biomarkers	BraindMRIWeightedMeans	Weighted-mean L2 in tract superior longitudinal fasciculus (right)	-0.027	0.00293	11851
Biomarkers	BraindMRIWeightedMeans	Weighted-mean L2 in tract superior longitudinal fasciculus (left)	-0.027	0.003078	11851
Biomarkers	BraindMRIWeightedMeans	Weighted-mean L3 in tract forceps minor	-0.027	0.003158	11851
Biomarkers	BraindMRIWeightedMeans	Weighted-mean OD in tract acoustic radiation (right)	0.027	0.003166	11850
Biomarkers	BraindMRIWeightedMeans	Weighted-mean OD in tract inferior longitudinal fasciculus (left)	-0.027	0.003167	11850
Biomarkers	BraindMRIWeightedMeans	Weighted-mean L2 in tract forceps minor	-0.027	0.003908	11851
Biomarkers	BraindMRIWeightedMeans	Weighted-mean ICVF in tract superior longitudinal fasciculus (right)	0.026	0.004396	11850
Biomarkers	BraindMRIWeightedMeans	Weighted-mean L3 in tract uncinate fasciculus (right)	-0.026	0.004653	11851
Biomarkers	BraindMRIWeightedMeans	Weighted-mean OD in tract superior thalamic radiation (left)	0.026	0.00506	11850
Biomarkers	BraindMRIWeightedMeans	Weighted-mean MD in tract corticospinal tract (right)	-0.025	0.005749	11851
Biomarkers	BraindMRIWeightedMeans	Weighted-mean L2 in tract inferior longitudinal fasciculus (right)	-0.025	0.006497	11851
Biomarkers	BraindMRIWeightedMeans	Weighted-mean L2 in tract parahippocampal part of cingulum (right)	-0.025	0.006939	11851
Biomarkers	BraindMRIWeightedMeans	Weighted-mean MO in tract uncinate fasciculus (right)	0.025	0.007529	11851
Biomarkers	BraindMRIWeightedMeans	Weighted-mean ISOVF in tract corticospinal tract (left)	-0.025	0.007619	11850
Biomarkers	BraindMRIWeightedMeans	Weighted-mean MD in tract corticospinal tract (left)	-0.024	0.008469	11851
Biomarkers	BraindMRIWeightedMeans	Weighted-mean OD in tract acoustic radiation (left)	0.024	0.008689	11850
Biomarkers	BraindMRIWeightedMeans	Weighted-mean MO in tract inferior longitudinal fasciculus (right)	0.024	0.009608	11851
Biomarkers	BraindMRIWeightedMeans	Weighted-mean MD in tract parahippocampal part of cingulum (right)	-0.024	0.009913	11851
Biomarkers	BraindMRIWeightedMeans	Weighted-mean ISOVF in tract parahippocampal part of cingulum (right)	-0.024	0.01002	11850
Biomarkers	BraindMRIWeightedMeans	Weighted-mean MD in tract inferior longitudinal fasciculus (left)	-0.024	0.01039	11851
Biomarkers	BraindMRIWeightedMeans	Weighted-mean L2 in tract corticospinal tract (right)	-0.023	0.01126	11851
Biomarkers	BraindMRIWeightedMeans	Weighted-mean FA in tract uncinate fasciculus (right)	0.023	0.01185	11851
Biomarkers	BraindMRIWeightedMeans	Weighted-mean OD in tract inferior longitudinal fasciculus (right)	-0.023	0.01232	11850
Biomarkers	BraindMRIWeightedMeans	Weighted-mean ICVF in tract inferior longitudinal fasciculus (right)	0.023	0.01235	11850
Biomarkers	BraindMRIWeightedMeans	Weighted-mean ISOVF in tract middle cerebellar peduncle	-0.023	0.01308	11850
Biomarkers	BraindMRIWeightedMeans	Weighted-mean MD in tract forceps minor	-0.023	0.01356	11851
Biomarkers	BraindMRIWeightedMeans	Weighted-mean L3 in tract parahippocampal part of cingulum (right)	-0.023	0.01359	11851
Biomarkers	BraindMRIWeightedMeans	Weighted-mean ICVF in tract medial lemniscus (right)	-0.023	0.01371	11850
Biomarkers	BraindMRIWeightedMeans	Weighted-mean L1 in tract uncinate fasciculus (right)	-0.022	0.01576	11851
Biomarkers	BraindMRIWeightedMeans	Weighted-mean MO in tract corticospinal tract (left)	0.022	0.01639	11851
Biomarkers	BraindMRIWeightedMeans	Weighted-mean MD in tract posterior thalamic radiation (right)	-0.022	0.01674	11851
Biomarkers	BraindMRIWeightedMeans	Weighted-mean L3 in tract corticospinal tract (right)	-0.021	0.02035	11851
Biomarkers	BraindMRIWeightedMeans	Weighted-mean ICVF in tract acoustic radiation (right)	0.021	0.02157	11850
Biomarkers	BraindMRIWeightedMeans	Weighted-mean L1 in tract parahippocampal part of cingulum (right)	-0.021	0.02312	11851
Biomarkers	BraindMRIWeightedMeans	Weighted-mean FA in tract inferior longitudinal fasciculus (right)	0.02	0.02773	11851
Biomarkers	BraindMRIWeightedMeans	Weighted-mean L1 in tract corticospinal tract (right)	-0.02	0.02833	11851
Biomarkers	BraindMRIWeightedMeans	Weighted-mean MO in tract superior longitudinal fasciculus (left)	-0.02	0.03109	11851
Biomarkers	BraindMRIWeightedMeans	Weighted-mean L3 in tract inferior longitudinal fasciculus (right)	-0.02	0.03126	11851
Biomarkers	BraindMRIWeightedMeans	Weighted-mean MO in tract corticospinal tract (right)	0.019	0.03404	11851
Biomarkers	BraindMRIWeightedMeans	Weighted-mean FA in tract forceps major	0.019	0.03695	11851
Biomarkers	BraindMRIWeightedMeans	Weighted-mean OD in tract parahippocampal part of cingulum (right)	-0.019	0.03988	11850
Biomarkers	BraindMRIWeightedMeans	Weighted-mean ISOVF in tract acoustic radiation (right)	0.019	0.04017	11850
Biomarkers	BraindMRIWeightedMeans	Weighted-mean MO in tract inferior fronto-occipital fasciculus (right)	0.019	0.04023	11851
Biomarkers	BraindMRIWeightedMeans	Weighted-mean L3 in tract middle cerebellar peduncle	-0.019	0.04053	11851
Biomarkers	BraindMRIWeightedMeans	Weighted-mean FA in tract superior longitudinal fasciculus (left)	0.019	0.0406	11851
Biomarkers	BraindMRIWeightedMeans	Weighted-mean MO in tract cingulate gyrus part of cingulum (left)	0.019	0.04172	11851
Biomarkers	BraindMRIWeightedMeans	Weighted-mean FA in tract parahippocampal part of cingulum (left)	0.019	0.04241	11851
Biomarkers	BraindMRIWeightedMeans	Weighted-mean OD in tract cingulate gyrus part of cingulum (left)	-0.018	0.04571	11850
Biomarkers	BraindMRIWeightedMeans	Weighted-mean FA in tract corticospinal tract (left)	0.018	0.04987	11851
Biomarkers	BraindMRIWeightedMeans	Weighted-mean ISOVF in tract inferior longitudinal fasciculus (left)	0.018	0.05331	11850
Biomarkers	BraindMRIWeightedMeans	Weighted-mean MO in tract acoustic radiation (left)	-0.018	0.05374	11851
Biomarkers	BraindMRIWeightedMeans	Weighted-mean MD in tract middle cerebellar peduncle	-0.018	0.05542	11851
Biomarkers	BraindMRIWeightedMeans	Weighted-mean OD in tract superior thalamic radiation (right)	0.017	0.06025	11850
Biomarkers	BraindMRIWeightedMeans	Weighted-mean MO in tract superior thalamic radiation (left)	-0.017	0.06032	11851
Biomarkers	BraindMRIWeightedMeans	Weighted-mean MO in tract cingulate gyrus part of cingulum (right)	0.017	0.06137	11851
Biomarkers	BraindMRIWeightedMeans	Weighted-mean OD in tract cingulate gyrus part of cingulum (right)	-0.017	0.06248	11850
Biomarkers	BraindMRIWeightedMeans	Weighted-mean MD in tract inferior longitudinal fasciculus (right)	-0.017	0.06386	11851
Biomarkers	BraindMRIWeightedMeans	Weighted-mean ICVF in tract corticospinal tract (left)	0.017	0.06436	11850
Biomarkers	BraindMRIWeightedMeans	Weighted-mean MO in tract uncinate fasciculus (left)	0.017	0.06792	11851
Biomarkers	BraindMRIWeightedMeans	Weighted-mean L2 in tract middle cerebellar peduncle	-0.016	0.07569	11851
Biomarkers	BraindMRIWeightedMeans	Weighted-mean FA in tract medial lemniscus (left)	-0.016	0.079	11851
Biomarkers	BraindMRIWeightedMeans	Weighted-mean FA in tract superior thalamic radiation (right)	0.016	0.0809	11851
Biomarkers	BraindMRIWeightedMeans	Weighted-mean MO in tract inferior longitudinal fasciculus (left)	0.016	0.08271	11851
Biomarkers	BraindMRIWeightedMeans	Weighted-mean L1 in tract middle cerebellar peduncle	-0.016	0.08978	11851
Biomarkers	BraindMRIWeightedMeans	Weighted-mean ISOVF in tract inferior longitudinal fasciculus (right)	0.015	0.09644	11850
Biomarkers	BraindMRIWeightedMeans	Weighted-mean ICVF in tract medial lemniscus (left)	-0.015	0.1113	11850
Biomarkers	BraindMRIWeightedMeans	Weighted-mean ISOVF in tract acoustic radiation (left)	0.015	0.1114	11850
Biomarkers	BraindMRIWeightedMeans	Weighted-mean ISOVF in tract forceps major	0.015	0.1139	11850
Biomarkers	BraindMRIWeightedMeans	Weighted-mean ISOVF in tract uncinate fasciculus (left)	-0.014	0.1152	11850
Biomarkers	BraindMRIWeightedMeans	Weighted-mean ICVF in tract parahippocampal part of cingulum (left)	0.014	0.1174	11850
Biomarkers	BraindMRIWeightedMeans	Weighted-mean FA in tract superior longitudinal fasciculus (right)	0.014	0.1313	11851
Biomarkers	BraindMRIWeightedMeans	Weighted-mean OD in tract uncinate fasciculus (left)	-0.014	0.1413	11850
Biomarkers	BraindMRIWeightedMeans	Weighted-mean MO in tract acoustic radiation (right)	-0.013	0.1422	11851
Biomarkers	BraindMRIWeightedMeans	Weighted-mean ISOVF in tract medial lemniscus (right)	-0.013	0.1476	11850
Biomarkers	BraindMRIWeightedMeans	Weighted-mean OD in tract posterior thalamic radiation (right)	-0.013	0.1557	11850
Biomarkers	BraindMRIWeightedMeans	Weighted-mean L1 in tract forceps major	0.013	0.1712	11851
Biomarkers	BraindMRIWeightedMeans	Weighted-mean L2 in tract acoustic radiation (right)	0.013	0.1714	11851
Biomarkers	BraindMRIWeightedMeans	Weighted-mean ISOVF in tract superior longitudinal fasciculus (right)	-0.012	0.1764	11850
Biomarkers	BraindMRIWeightedMeans	Weighted-mean MO in tract medial lemniscus (left)	0.012	0.1792	11851
Biomarkers	BraindMRIWeightedMeans	Weighted-mean L2 in tract forceps major	-0.012	0.1989	11851
Biomarkers	BraindMRIWeightedMeans	Weighted-mean MO in tract superior thalamic radiation (right)	-0.012	0.1992	11851
Biomarkers	BraindMRIWeightedMeans	Weighted-mean MO in tract posterior thalamic radiation (right)	0.011	0.2137	11851
Biomarkers	BraindMRIWeightedMeans	Weighted-mean L1 in tract forceps minor	-0.011	0.2151	11851
Biomarkers	BraindMRIWeightedMeans	Weighted-mean L1 in tract corticospinal tract (left)	-0.011	0.2164	11851
Biomarkers	BraindMRIWeightedMeans	Weighted-mean L1 in tract cingulate gyrus part of cingulum (right)	-0.011	0.2313	11851
Biomarkers	BraindMRIWeightedMeans	Weighted-mean ICVF in tract corticospinal tract (right)	0.011	0.2328	11850
Biomarkers	BraindMRIWeightedMeans	Weighted-mean L3 in tract medial lemniscus (left)	0.011	0.2343	11851
Biomarkers	BraindMRIWeightedMeans	Weighted-mean FA in tract parahippocampal part of cingulum (right)	0.011	0.2386	11851
Biomarkers	BraindMRIWeightedMeans	Weighted-mean L3 in tract acoustic radiation (right)	0.011	0.2516	11851
Biomarkers	BraindMRIWeightedMeans	Weighted-mean MO in tract forceps major	0.01	0.2625	11851
Biomarkers	BraindMRIWeightedMeans	Weighted-mean OD in tract medial lemniscus (right)	-0.01	0.2704	11850
Biomarkers	BraindMRIWeightedMeans	Weighted-mean MO in tract superior longitudinal fasciculus (right)	-0.01	0.2716	11851
Biomarkers	BraindMRIWeightedMeans	Weighted-mean FA in tract superior thalamic radiation (left)	0.01	0.274	11851
Biomarkers	BraindMRIWeightedMeans	Weighted-mean L1 in tract medial lemniscus (right)	-0.01	0.2768	11851
Biomarkers	BraindMRIWeightedMeans	Weighted-mean ISOVF in tract cingulate gyrus part of cingulum (left)	-0.01	0.285	11850
Biomarkers	BraindMRIWeightedMeans	Weighted-mean L1 in tract inferior fronto-occipital fasciculus (right)	-0.01	0.2867	11851
Biomarkers	BraindMRIWeightedMeans	Weighted-mean FA in tract acoustic radiation (right)	-0.009	0.3073	11851
Biomarkers	BraindMRIWeightedMeans	Weighted-mean OD in tract inferior fronto-occipital fasciculus (right)	-0.009	0.3173	11850
Biomarkers	BraindMRIWeightedMeans	Weighted-mean L1 in tract inferior fronto-occipital fasciculus (left)	-0.009	0.3176	11851
Biomarkers	BraindMRIWeightedMeans	Weighted-mean L1 in tract acoustic radiation (left)	-0.009	0.321	11851
Biomarkers	BraindMRIWeightedMeans	Weighted-mean FA in tract corticospinal tract (right)	0.009	0.3228	11851
Biomarkers	BraindMRIWeightedMeans	Weighted-mean MO in tract forceps minor	0.009	0.3548	11851
Biomarkers	BraindMRIWeightedMeans	Weighted-mean ISOVF in tract superior longitudinal fasciculus (left)	-0.008	0.3594	11850
Biomarkers	BraindMRIWeightedMeans	Weighted-mean L1 in tract posterior thalamic radiation (left)	-0.008	0.3618	11851
Biomarkers	BraindMRIWeightedMeans	Weighted-mean L3 in tract forceps major	-0.008	0.3735	11851
Biomarkers	BraindMRIWeightedMeans	Weighted-mean MD in tract acoustic radiation (right)	0.008	0.3864	11851
Biomarkers	BraindMRIWeightedMeans	Weighted-mean L1 in tract posterior thalamic radiation (right)	-0.008	0.3936	11851
Biomarkers	BraindMRIWeightedMeans	Weighted-mean OD in tract anterior thalamic radiation (left)	-0.008	0.4001	11850
Biomarkers	BraindMRIWeightedMeans	Weighted-mean OD in tract inferior fronto-occipital fasciculus (left)	-0.007	0.4145	11850
Biomarkers	BraindMRIWeightedMeans	Weighted-mean L1 in tract medial lemniscus (left)	-0.007	0.4147	11851
Biomarkers	BraindMRIWeightedMeans	Weighted-mean L3 in tract acoustic radiation (left)	-0.007	0.4168	11851
Biomarkers	BraindMRIWeightedMeans	Weighted-mean OD in tract anterior thalamic radiation (right)	0.007	0.4197	11850
Biomarkers	BraindMRIWeightedMeans	Weighted-mean ICVF in tract middle cerebellar peduncle	-0.007	0.4378	11850
Biomarkers	BraindMRIWeightedMeans	Weighted-mean MD in tract acoustic radiation (left)	-0.007	0.4462	11851
Biomarkers	BraindMRIWeightedMeans	Weighted-mean ISOVF in tract inferior fronto-occipital fasciculus (right)	0.007	0.4764	11850
Biomarkers	BraindMRIWeightedMeans	Weighted-mean MD in tract medial lemniscus (right)	-0.007	0.4769	11851
Biomarkers	BraindMRIWeightedMeans	Weighted-mean ICVF in tract parahippocampal part of cingulum (right)	0.006	0.4856	11850
Biomarkers	BraindMRIWeightedMeans	Weighted-mean FA in tract acoustic radiation (left)	0.006	0.4881	11851
Biomarkers	BraindMRIWeightedMeans	Weighted-mean MO in tract middle cerebellar peduncle	-0.006	0.5245	11851
Biomarkers	BraindMRIWeightedMeans	Weighted-mean FA in tract medial lemniscus (right)	0.005	0.5559	11851
Biomarkers	BraindMRIWeightedMeans	Weighted-mean OD in tract corticospinal tract (right)	0.005	0.572	11850
Biomarkers	BraindMRIWeightedMeans	Weighted-mean ISOVF in tract posterior thalamic radiation (left)	-0.005	0.5762	11850
Biomarkers	BraindMRIWeightedMeans	Weighted-mean L2 in tract medial lemniscus (right)	-0.005	0.5938	11851
Biomarkers	BraindMRIWeightedMeans	Weighted-mean MO in tract anterior thalamic radiation (left)	0.005	0.6027	11851
Biomarkers	BraindMRIWeightedMeans	Weighted-mean L1 in tract inferior longitudinal fasciculus (left)	-0.005	0.6096	11851
Biomarkers	BraindMRIWeightedMeans	Weighted-mean L1 in tract inferior longitudinal fasciculus (right)	-0.004	0.6463	11851
Biomarkers	BraindMRIWeightedMeans	Weighted-mean OD in tract medial lemniscus (left)	-0.004	0.686	11850
Biomarkers	BraindMRIWeightedMeans	Weighted-mean OD in tract forceps major	-0.003	0.71	11850
Biomarkers	BraindMRIWeightedMeans	Weighted-mean L1 in tract cingulate gyrus part of cingulum (left)	-0.003	0.7336	11851
Biomarkers	BraindMRIWeightedMeans	Weighted-mean MO in tract medial lemniscus (right)	-0.003	0.7602	11851
Biomarkers	BraindMRIWeightedMeans	Weighted-mean MO in tract anterior thalamic radiation (right)	-0.003	0.7693	11851
Biomarkers	BraindMRIWeightedMeans	Weighted-mean MO in tract parahippocampal part of cingulum (left)	-0.002	0.7971	11851
Biomarkers	BraindMRIWeightedMeans	Weighted-mean L3 in tract medial lemniscus (right)	-0.002	0.8017	11851
Biomarkers	BraindMRIWeightedMeans	Weighted-mean L2 in tract acoustic radiation (left)	-0.002	0.8131	11851
Biomarkers	BraindMRIWeightedMeans	Weighted-mean L2 in tract medial lemniscus (left)	0.002	0.8175	11851
Biomarkers	BraindMRIWeightedMeans	Weighted-mean ISOVF in tract uncinate fasciculus (right)	0.002	0.8364	11850
Biomarkers	BraindMRIWeightedMeans	Weighted-mean MD in tract forceps major	-0.002	0.8382	11851
Biomarkers	BraindMRIWeightedMeans	Weighted-mean OD in tract superior longitudinal fasciculus (right)	0.002	0.847	11850
Biomarkers	BraindMRIWeightedMeans	Weighted-mean FA in tract middle cerebellar peduncle	0.002	0.8575	11851
Biomarkers	BraindMRIWeightedMeans	Weighted-mean ISOVF in tract medial lemniscus (left)	0.001	0.8748	11850
Biomarkers	BraindMRIWeightedMeans	Weighted-mean OD in tract forceps minor	0.001	0.881	11850
Biomarkers	BraindMRIWeightedMeans	Weighted-mean OD in tract superior longitudinal fasciculus (left)	0.001	0.8849	11850
Biomarkers	BraindMRIWeightedMeans	Weighted-mean MO in tract parahippocampal part of cingulum (right)	0.001	0.8928	11851
Biomarkers	BraindMRIWeightedMeans	Weighted-mean ISOVF in tract cingulate gyrus part of cingulum (right)	-0.001	0.8951	11850
Biomarkers	BraindMRIWeightedMeans	Weighted-mean MD in tract medial lemniscus (left)	0.001	0.8992	11851
Biomarkers	BraindMRIWeightedMeans	Weighted-mean ISOVF in tract inferior fronto-occipital fasciculus (left)	0.001	0.9034	11850
Biomarkers	BraindMRIWeightedMeans	Weighted-mean OD in tract uncinate fasciculus (right)	-0.001	0.9093	11850
Biomarkers	BraindMRIWeightedMeans	Weighted-mean ISOVF in tract forceps minor	0.001	0.9278	11850
Biomarkers	BraindMRIWeightedMeans	Weighted-mean L1 in tract acoustic radiation (right)	0.001	0.9391	11851
Biomarkers	BraindMRIWeightedMeans	Weighted-mean OD in tract corticospinal tract (left)	-0.001	0.9462	11850
Biomarkers	BraindMRIWeightedMeans	Weighted-mean ISOVF in tract posterior thalamic radiation (right)	0	0.9604	11850
Biomarkers	BraindMRIWeightedMeans	Weighted-mean OD in tract middle cerebellar peduncle	0	0.9646	11850
Biomarkers	CarotidUltrasound	Maximum carotid IMT (intima-medial thickness) at 210 degrees	-0.017	0.03605	14595
Biomarkers	CarotidUltrasound	Maximum carotid IMT (intima-medial thickness) at 240 degrees	-0.017	0.03709	14476
Biomarkers	CarotidUltrasound	Minimum carotid IMT (intima-medial thickness) at 150 degrees	0.015	0.06193	14616
Biomarkers	CarotidUltrasound	Minimum carotid IMT (intima-medial thickness) at 120 degrees	0.015	0.06998	14555
Biomarkers	CarotidUltrasound	Mean carotid IMT (intima-medial thickness) at 210 degrees	-0.014	0.0863	14595
Biomarkers	CarotidUltrasound	Maximum carotid IMT (intima-medial thickness) at 150 degrees	0.014	0.0937	14616
Biomarkers	CarotidUltrasound	Mean carotid IMT (intima-medial thickness) at 150 degrees	0.013	0.1203	14616
Biomarkers	CarotidUltrasound	Mean carotid IMT (intima-medial thickness) at 120 degrees	0.012	0.137	14555
Biomarkers	CarotidUltrasound	Mean carotid IMT (intima-medial thickness) at 240 degrees	-0.01	0.2432	14476
Biomarkers	CarotidUltrasound	Minimum carotid IMT (intima-medial thickness) at 240 degrees	0.005	0.5386	14476
Biomarkers	CarotidUltrasound	Maximum carotid IMT (intima-medial thickness) at 120 degrees	0.004	0.6452	14555
Biomarkers	CarotidUltrasound	Minimum carotid IMT (intima-medial thickness) at 210 degrees	-0.003	0.757	14595
Biomarkers	CognitiveFluidIntelligence	Fluid intelligence score	0.035	1.732e-12	39842
Biomarkers	CognitiveFluidIntelligence	FI4 : positional arithmetic.6	0.029	4.549e-09	39738
Biomarkers	CognitiveFluidIntelligence	FI4 : positional arithmetic.Do not know	-0.023	3.287e-06	39738
Biomarkers	CognitiveFluidIntelligence	FI3 : word interpolation.Do not know	-0.021	4.082e-05	39776
Biomarkers	CognitiveFluidIntelligence	FI5 : family relationship calculation.Cousin	0.019	0.0002403	39250
Biomarkers	CognitiveFluidIntelligence	FI1 : numeric addition test.Do not know	-0.015	0.002765	39842
Biomarkers	CognitiveFluidIntelligence	FI3 : word interpolation.Develop	-0.015	0.003632	39776
Biomarkers	CognitiveFluidIntelligence	FI3 : word interpolation.Adult	0.014	0.003966	39776
Biomarkers	CognitiveFluidIntelligence	FI5 : family relationship calculation.Aunt	-0.014	0.004304	39250
Biomarkers	CognitiveFluidIntelligence	FI3 : word interpolation.Improve	0.013	0.01265	39776
Biomarkers	CognitiveFluidIntelligence	FI4 : positional arithmetic.5	-0.012	0.02107	39738
Biomarkers	CognitiveFluidIntelligence	Attempted fluid intelligence (FI) test.	-0.011	0.03359	40059
Biomarkers	CognitiveFluidIntelligence	Number of fluid intelligence questions attempted within time limit	0.01	0.04316	39842
Biomarkers	CognitiveFluidIntelligence	FI2 : identify largest number.308	0.01	0.04701	39790
Biomarkers	CognitiveFluidIntelligence	FI5 : family relationship calculation.Do not know	-0.01	0.04976	39250
Biomarkers	CognitiveFluidIntelligence	FI1 : numeric addition test.16	-0.009	0.05878	39842
Biomarkers	CognitiveFluidIntelligence	FI1 : numeric addition test.15	0.009	0.06121	39842
Biomarkers	CognitiveFluidIntelligence	FI5 : family relationship calculation.Niece	-0.009	0.06658	39250
Biomarkers	CognitiveFluidIntelligence	FI4 : positional arithmetic.Prefer not to answer	-0.009	0.07726	39738
Biomarkers	CognitiveFluidIntelligence	FI2 : identify largest number.Do not know	-0.009	0.08051	39790
Biomarkers	CognitiveFluidIntelligence	FI4 : positional arithmetic.7	-0.007	0.1461	39738
Biomarkers	CognitiveFluidIntelligence	FI2 : identify largest number.642	-0.007	0.1864	39788
Biomarkers	CognitiveFluidIntelligence	FI4 : positional arithmetic.8	-0.006	0.2217	39738
Biomarkers	CognitiveFluidIntelligence	FI5 : family relationship calculation.No relation	0.005	0.3537	39250
Biomarkers	CognitiveFluidIntelligence	FI1 : numeric addition test.14	0.004	0.3794	39842
Biomarkers	CognitiveFluidIntelligence	FI3 : word interpolation.Grow	-0.004	0.3817	39776
Biomarkers	CognitiveFluidIntelligence	FI5 : family relationship calculation.Prefer not to answer	0.003	0.4882	39250
Biomarkers	CognitiveFluidIntelligence	FI3 : word interpolation.Prefer not to answer	0.002	0.715	39776
Biomarkers	CognitiveFluidIntelligence	FI2 : identify largest number.714	0.002	0.7404	39788
Biomarkers	CognitiveFluidIntelligence	FI2 : identify largest number.987	0.002	0.746	39788
Biomarkers	CognitiveFluidIntelligence	FI1 : numeric addition test.Prefer not to answer	-0.002	0.7603	39842
Biomarkers	CognitiveFluidIntelligence	FI1 : numeric addition test.13	0.001	0.7965	39842
Biomarkers	CognitiveFluidIntelligence	FI2 : identify largest number.Prefer not to answer	-0.001	0.8486	39790
Biomarkers	CognitiveFluidIntelligence	FI2 : identify largest number.253	-0.001	0.892	39790
Biomarkers	CognitiveFluidIntelligence	FI3 : word interpolation.Old	-0.001	0.892	39776
Biomarkers	CognitiveFluidIntelligence	FI1 : numeric addition test.17	0.001	0.9047	39842
Biomarkers	CognitiveFluidIntelligence	FI5 : family relationship calculation.Sister	0	0.9539	39250
Biomarkers	CognitiveMatrixPatternCompletion	Number of puzzles correctly solved	0.036	0.0004402	9737
Biomarkers	CognitiveMatrixPatternCompletion	Number of puzzles viewed	-0.005	0.6496	9737
Biomarkers	CognitiveMatrixPatternCompletion	Mean time to solve puzzles	0.003	0.7939	9736
Biomarkers	CognitiveNumericMemory	Maximum digits remembered correctly	0.047	9.879e-10	16983
Biomarkers	CognitiveNumericMemory	Number of rounds of numeric memory test performed	0.042	3.447e-08	17120
Biomarkers	CognitiveNumericMemory	Time to complete test	0.021	0.00615	17177
Biomarkers	CognitivePairedAssociativeLearning	Number of word pairs correctly associated	0.058	1.009e-08	9846
Biomarkers	CognitivePairedAssociativeLearning	Word associated with "huge".trousers	0.044	1.458e-05	9846
Biomarkers	CognitivePairedAssociativeLearning	Word associated with "new".plant	0.04	6.05e-05	9846
Biomarkers	CognitivePairedAssociativeLearning	Word associated with "tattered".dress	0.036	0.0003538	9846
Biomarkers	CognitivePairedAssociativeLearning	Word associated with "happy".dog	0.033	0.0009896	9846
Biomarkers	CognitivePairedAssociativeLearning	Word associated with "sulking".elephant	0.031	0.001949	9846
Biomarkers	CognitivePairedAssociativeLearning	Word associated with "old".house	0.031	0.002104	9846
Biomarkers	CognitivePairedAssociativeLearning	Word associated with "sulking".dog	-0.031	0.002162	9846
Biomarkers	CognitivePairedAssociativeLearning	Word associated with "pretty".dish	0.031	0.002287	9846
Biomarkers	CognitivePairedAssociativeLearning	Word associated with "tiny".Prefer not to answer	-0.03	0.003413	9846
Biomarkers	CognitivePairedAssociativeLearning	Word associated with "huge".house	-0.028	0.005989	9846
Biomarkers	CognitivePairedAssociativeLearning	Word associated with "old".Prefer not to answer	-0.027	0.006512	9846
Biomarkers	CognitivePairedAssociativeLearning	Word associated with "happy".clown	-0.027	0.007573	9846
Biomarkers	CognitivePairedAssociativeLearning	Word associated with "new".Prefer not to answer	-0.026	0.01024	9846
Biomarkers	CognitivePairedAssociativeLearning	Word associated with "long".curtains	0.026	0.01079	9846
Biomarkers	CognitivePairedAssociativeLearning	Word associated with "huge".Prefer not to answer	-0.025	0.01154	9846
Biomarkers	CognitivePairedAssociativeLearning	Word associated with "tattered".curtains	-0.025	0.01369	9846
Biomarkers	CognitivePairedAssociativeLearning	Word associated with "long".dress	-0.024	0.01525	9846
Biomarkers	CognitivePairedAssociativeLearning	Word associated with "long".Prefer not to answer	-0.024	0.01528	9846
Biomarkers	CognitivePairedAssociativeLearning	Word associated with "tiny".cat	0.024	0.0172	9846
Biomarkers	CognitivePairedAssociativeLearning	Word associated with "sulking".cat	-0.024	0.01751	9846
Biomarkers	CognitivePairedAssociativeLearning	Word associated with "new".house	-0.021	0.0388	9846
Biomarkers	CognitivePairedAssociativeLearning	Word associated with "pretty".Prefer not to answer	-0.021	0.03937	9846
Biomarkers	CognitivePairedAssociativeLearning	Word associated with "tattered".Prefer not to answer	-0.02	0.04722	9846
Biomarkers	CognitivePairedAssociativeLearning	Word associated with "happy".Prefer not to answer	-0.018	0.07428	9846
Biomarkers	CognitivePairedAssociativeLearning	Word associated with "old".elephant	-0.018	0.08222	9846
Biomarkers	CognitivePairedAssociativeLearning	Word associated with "sulking".Prefer not to answer	-0.017	0.09903	9846
Biomarkers	CognitivePairedAssociativeLearning	Word associated with "old".car	-0.015	0.1303	9846
Biomarkers	CognitivePairedAssociativeLearning	Word associated with "huge".plant	-0.015	0.1423	9846
Biomarkers	CognitivePairedAssociativeLearning	Word associated with "pretty".plant	-0.014	0.1529	9846
Biomarkers	CognitivePairedAssociativeLearning	Word associated with "tattered".plant	-0.013	0.1868	9846
Biomarkers	CognitivePairedAssociativeLearning	Word associated with "long".car	0.013	0.1975	9846
Biomarkers	CognitivePairedAssociativeLearning	Word associated with "tiny".dress	-0.013	0.2099	9846
Biomarkers	CognitivePairedAssociativeLearning	Word associated with "tiny".dog	-0.012	0.2342	9846
Biomarkers	CognitivePairedAssociativeLearning	Word associated with "new".curtains	-0.012	0.2362	9846
Biomarkers	CognitivePairedAssociativeLearning	Word associated with "pretty".dress	-0.011	0.2877	9846
Biomarkers	CognitivePairedAssociativeLearning	Word associated with "sulking".clown	0.007	0.4699	9846
Biomarkers	CognitivePairedAssociativeLearning	Word associated with "happy".elephant	-0.007	0.4905	9846
Biomarkers	CognitivePairedAssociativeLearning	Word associated with "pretty".cat	-0.005	0.6021	9846
Biomarkers	CognitivePairedAssociativeLearning	Word associated with "tiny".house	0.004	0.6949	9846
Biomarkers	CognitivePairedAssociativeLearning	Word associated with "happy".cat	-0.004	0.722	9846
Biomarkers	CognitivePairedAssociativeLearning	Word associated with "new".dress	-0.003	0.7589	9846
Biomarkers	CognitivePairedAssociativeLearning	Word associated with "huge".car	-0.003	0.7647	9846
Biomarkers	CognitivePairedAssociativeLearning	Word associated with "tattered".house	-0.003	0.795	9846
Biomarkers	CognitivePairedAssociativeLearning	Word associated with "long".trousers	-0.001	0.9468	9846
Biomarkers	CognitivePairedAssociativeLearning	Word associated with "old".cat	0	0.9996	9846
Biomarkers	CognitivePairsMatching	Time to complete round.Second round	-0.03	1.589e-16	74113
Biomarkers	CognitivePairsMatching	Number of correct matches in round.First round	0.021	1.034e-08	74113
Biomarkers	CognitivePairsMatching	Time to complete round.First round	-0.02	6.264e-08	74113
Biomarkers	CognitivePairsMatching	Number of correct matches in round.Second round	0.019	2.142e-07	74113
Biomarkers	CognitivePairsMatching	Number of columns displayed in round.First round	0.009	0.0141	74113
Biomarkers	CognitivePairsMatching	Number of rows displayed in round.Second round	0.009	0.0141	74113
Biomarkers	CognitivePairsMatching	Number of incorrect matches in round.First round	-0.008	0.02099	74113
Biomarkers	CognitivePairsMatching	Number of incorrect matches in round.Second round	-0.007	0.05802	74113
Biomarkers	CognitivePairsMatching	Number of rows displayed in round.First round		1	74113
Biomarkers	CognitivePairsMatching	Number of columns displayed in round.Second round		1	74113
Biomarkers	CognitiveProspectiveMemory	Time to answer	0.028	2.827e-08	40224
Biomarkers	CognitiveProspectiveMemory	PM: initial answer.Blue square	-0.02	7.211e-05	40224
Biomarkers	CognitiveProspectiveMemory	PM: initial answer.Orange circle	0.019	0.0001092	40224
Biomarkers	CognitiveProspectiveMemory	PM: final answer.Grey cross	-0.016	0.001078	40224
Biomarkers	CognitiveProspectiveMemory	Number of attempts	-0.014	0.005905	40224
Biomarkers	CognitiveProspectiveMemory	PM: final answer.Orange circle	0.013	0.007402	40224
Biomarkers	CognitiveProspectiveMemory	PM: initial answer.Grey cross	-0.005	0.2973	40224
Biomarkers	CognitiveProspectiveMemory	Test completion status	-0.004	0.4466	40224
Biomarkers	CognitiveProspectiveMemory	Prospective memory result	-0.004	0.4466	40224
Biomarkers	CognitiveProspectiveMemory	PM: final answer.Pink star	-0.004	0.4572	40224
Biomarkers	CognitiveProspectiveMemory	PM: initial answer.Participant skipped/abandonded	0.003	0.543	40224
Biomarkers	CognitiveProspectiveMemory	PM: final answer.Participant skipped/abandonded	-0.003	0.5999	40224
Biomarkers	CognitiveProspectiveMemory	PM: initial answer.Pink star	0.002	0.6234	40224
Biomarkers	CognitiveProspectiveMemory	Final attempt correct	0.002	0.6444	40224
Biomarkers	CognitiveReactionTime	Mean time to correctly identify matches	-0.066	2.139e-71	74106
Biomarkers	CognitiveReactionTime	Mean time to press snap-button	-0.065	1.969e-69	73973
Biomarkers	CognitiveReactionTime	Cards are matching.3	-0.006	0.09589	74106
Biomarkers	CognitiveReactionTime	Cards are matching.1	0.006	0.1277	74106
Biomarkers	CognitiveReactionTime	Cards are matching.10	0.002	0.5561	74106
Biomarkers	CognitiveReactionTime	Cards are matching.11	0.002	0.5561	74106
Biomarkers	CognitiveReactionTime	Cards are matching.7	0.002	0.5561	74106
Biomarkers	CognitiveReactionTime	Cards are matching.5	0.002	0.5561	74106
Biomarkers	CognitiveReactionTime	Cards are matching	0.001	0.8193	74106
Biomarkers	CognitiveReactionTime	Cards are matching.2	0	0.8921	74106
Biomarkers	CognitiveReactionTime	Cards are matching.4	0	0.9492	74106
Biomarkers	CognitiveReactionTime	Cards are matching.9		1	74106
Biomarkers	CognitiveReactionTime	Cards are matching.8		1	74106
Biomarkers	CognitiveReactionTime	Cards are matching.6		1	74106
Biomarkers	CognitiveSymbolDigitSubstitution	Number of symbol digit matches attempted	0.096	2.297e-21	9756
Biomarkers	CognitiveSymbolDigitSubstitution	Number of symbol digit matches made correctly	0.088	3.72e-18	9756
Biomarkers	CognitiveTowerRearranging	Number of puzzles correct	0.033	0.001039	9682
Biomarkers	CognitiveTowerRearranging	Number of puzzles attempted	0.03	0.002475	9846
Biomarkers	CognitiveTrailMaking	Duration to complete numeric path (trail #1)	-0.049	1.008e-06	9846
Biomarkers	CognitiveTrailMaking	Duration to complete alphanumeric path (trail #2)	-0.045	8.138e-06	9846
Biomarkers	CognitiveTrailMaking	Total errors traversing alphanumeric path (trail #2)	-0.01	0.3022	9846
Biomarkers	CognitiveTrailMaking	Total errors traversing numeric path (trail #1)	0.005	0.618	9846
Biomarkers	ECGAtRest	Ventricular rate	-0.082	6.194e-20	12521
Biomarkers	ECGAtRest	QRS duration	-0.023	0.01024	12520
Biomarkers	ECGAtRest	P duration	0.001	0.8929	11816
Biomarkers	EyeAcuity	Glasses worn/required (right).wearing	-0.032	4.693e-07	24337
Biomarkers	EyeAcuity	Glasses worn/required (left).wearing	-0.031	1.009e-06	24337
Biomarkers	EyeAcuity	Glasses worn/required (left).none	0.029	6.645e-06	24337
Biomarkers	EyeAcuity	Glasses worn/required (right).none	0.028	1.146e-05	24337
Biomarkers	EyeAcuity	logMAR, final (right)	-0.013	0.03622	24151
Biomarkers	EyeAcuity	logMAR, final (left)	-0.013	0.0369	24167
Biomarkers	EyeAcuity	Glasses worn/required (left).elsewhere	0.007	0.2599	24337
Biomarkers	EyeAcuity	Glasses worn/required (right).elsewhere	0.007	0.3071	24337
Biomarkers	EyeAutorefraction	Cylindrical power (left)	-0.033	1.128e-05	17743
Biomarkers	EyeAutorefraction	3mm cylindrical power (left)	0.029	0.000125	17743
Biomarkers	EyeAutorefraction	Cylindrical power (right)	-0.028	0.0001623	17743
Biomarkers	EyeAutorefraction	6mm cylindrical power (left)	0.023	0.002612	17743
Biomarkers	EyeAutorefraction	3mm cylindrical power (right)	0.022	0.00366	17743
Biomarkers	EyeAutorefraction	3mm regularity index (right)	-0.02	0.007052	17743
Biomarkers	EyeAutorefraction	3mm cylindrical power angle (right)	0.017	0.02269	17743
Biomarkers	EyeAutorefraction	3mm weak meridian angle (right)	0.017	0.02269	17743
Biomarkers	EyeAutorefraction	6mm cylindrical power (right)	0.016	0.03098	17743
Biomarkers	EyeAutorefraction	6mm weak meridian (left)	0.014	0.06109	17743
Biomarkers	EyeAutorefraction	6mm strong meridian angle (right)	-0.014	0.06969	17743
Biomarkers	EyeAutorefraction	3mm regularity index (left)	-0.014	0.07119	17743
Biomarkers	EyeAutorefraction	3mm asymmetry angle (right)	-0.013	0.08412	17743
Biomarkers	EyeAutorefraction	3mm asymmetry index (right)	-0.013	0.09331	17743
Biomarkers	EyeAutorefraction	3mm weak meridian (left)	0.012	0.09662	17743
Biomarkers	EyeAutorefraction	6mm weak meridian (right)	0.012	0.1109	17743
Biomarkers	EyeAutorefraction	3mm asymmetry angle (left)	-0.012	0.1174	17743
Biomarkers	EyeAutorefraction	3mm weak meridian angle (left)	-0.011	0.1372	17743
Biomarkers	EyeAutorefraction	3mm cylindrical power angle (left)	-0.011	0.1372	17743
Biomarkers	EyeAutorefraction	3mm asymmetry index (left)	-0.011	0.1487	17743
Biomarkers	EyeAutorefraction	Astigmatism angle (right)	-0.009	0.2184	17743
Biomarkers	EyeAutorefraction	3mm strong meridian angle (right)	-0.009	0.223	17743
Biomarkers	EyeAutorefraction	Astigmatism angle (left)	-0.009	0.2313	17743
Biomarkers	EyeAutorefraction	3mm weak meridian (right)	0.009	0.2331	17743
Biomarkers	EyeAutorefraction	Spherical power (left)	0.008	0.2912	17743
Biomarkers	EyeAutorefraction	6mm cylindrical power angle (right)	0.006	0.3891	17743
Biomarkers	EyeAutorefraction	6mm weak meridian angle (right)	0.006	0.3891	17743
Biomarkers	EyeAutorefraction	6mm cylindrical power angle (left)	-0.006	0.4285	17743
Biomarkers	EyeAutorefraction	6mm weak meridian angle (left)	-0.006	0.4285	17743
Biomarkers	EyeAutorefraction	6mm strong meridian (right)	0.005	0.5141	17743
Biomarkers	EyeAutorefraction	3mm strong meridian angle (left)	0.005	0.5434	17743
Biomarkers	EyeAutorefraction	6mm strong meridian (left)	0.004	0.6143	17743
Biomarkers	EyeAutorefraction	Spherical power (right)	0.002	0.8233	17743
Biomarkers	EyeAutorefraction	3mm strong meridian (right)	0	0.9835	17743
Biomarkers	EyeAutorefraction	3mm strong meridian (left)	0	0.9986	17743
Biomarkers	EyeIntraocularPressure	Intra-ocular pressure, Goldmann-correlated (right)	-0.022	0.0007498	23488
Biomarkers	EyeIntraocularPressure	Intra-ocular pressure, corneal-compensated (right)	-0.015	0.01762	23488
Biomarkers	EyeIntraocularPressure	Intra-ocular pressure, Goldmann-correlated (left)	-0.014	0.03241	23466
Biomarkers	EyeIntraocularPressure	Corneal resistance factor (left)	-0.009	0.1601	23466
Biomarkers	EyeIntraocularPressure	Intra-ocular pressure, corneal-compensated (left)	-0.008	0.2044	23466
Biomarkers	EyeIntraocularPressure	Corneal resistance factor (right)	-0.006	0.3541	23488
Biomarkers	EyeIntraocularPressure	Corneal hysteresis (right)	0.005	0.4088	23488
Biomarkers	EyeIntraocularPressure	Corneal hysteresis (left)	-0.003	0.6997	23466
Biomarkers	HandGripStrength	Hand grip strength (right)	0.088	7.644e-126	74082
Biomarkers	HandGripStrength	Hand grip strength (left)	0.086	1.603e-121	74072
Biomarkers	HearingTest	Speech-reception-threshold (SRT) estimate (left)	-0.042	7.242e-17	39052
Biomarkers	HearingTest	Mean signal-to-noise ratio (SNR), (left).15	-0.042	7.242e-17	39052
Biomarkers	HearingTest	Mean signal-to-noise ratio (SNR), (left).14	-0.042	1.621e-16	39052
Biomarkers	HearingTest	Duration of hearing test (right)	-0.04	1.313e-15	39061
Biomarkers	HearingTest	Mean signal-to-noise ratio (SNR), (left).13	-0.04	1.75e-15	39052
Biomarkers	HearingTest	Mean signal-to-noise ratio (SNR), (left).12	-0.038	4.193e-14	39052
Biomarkers	HearingTest	Mean signal-to-noise ratio (SNR), (left).11	-0.036	1.537e-12	39052
Biomarkers	HearingTest	Signal-to-noise-ratio (SNR) of triplet (left).13	-0.036	1.903e-12	39061
Biomarkers	HearingTest	Mean signal-to-noise ratio (SNR), (right).13	-0.035	3.133e-12	39051
Biomarkers	HearingTest	Signal-to-noise-ratio (SNR) of triplet (left).7	-0.035	3.473e-12	39061
Biomarkers	HearingTest	Signal-to-noise-ratio (SNR) of triplet (left).12	-0.035	3.919e-12	39061
Biomarkers	HearingTest	Mean signal-to-noise ratio (SNR), (left).10	-0.035	5.728e-12	39052
Biomarkers	HearingTest	Speech-reception-threshold (SRT) estimate (right)	-0.035	7.563e-12	39051
Biomarkers	HearingTest	Mean signal-to-noise ratio (SNR), (right).15	-0.035	7.563e-12	39051
Biomarkers	HearingTest	Mean signal-to-noise ratio (SNR), (right).14	-0.035	7.72e-12	39051
Biomarkers	HearingTest	Signal-to-noise-ratio (SNR) of triplet (left).14	-0.034	1.609e-11	39061
Biomarkers	HearingTest	Signal-to-noise-ratio (SNR) of triplet (left).6	-0.034	1.807e-11	39061
Biomarkers	HearingTest	Mean signal-to-noise ratio (SNR), (left).9	-0.034	2.781e-11	39052
Biomarkers	HearingTest	Mean signal-to-noise ratio (SNR), (right).12	-0.033	3.768e-11	39051
Biomarkers	HearingTest	Signal-to-noise-ratio (SNR) of triplet (left).4	-0.033	4.47e-11	39061
Biomarkers	HearingTest	Signal-to-noise-ratio (SNR) of triplet (left).9	-0.032	1.707e-10	39061
Biomarkers	HearingTest	Signal-to-noise-ratio (SNR) of triplet (left).5	-0.032	1.798e-10	39061
Biomarkers	HearingTest	Signal-to-noise-ratio (SNR) of triplet (right).11	-0.032	2.914e-10	39061
Biomarkers	HearingTest	Mean signal-to-noise ratio (SNR), (right).11	-0.032	4.042e-10	39051
Biomarkers	HearingTest	Duration of hearing test (left)	-0.032	4.746e-10	39061
Biomarkers	HearingTest	Signal-to-noise-ratio (SNR) of triplet (right).13	-0.031	6.439e-10	39061
Biomarkers	HearingTest	Mean signal-to-noise ratio (SNR), (left).8	-0.03	3.434e-09	39052
Biomarkers	HearingTest	Signal-to-noise-ratio (SNR) of triplet (left).8	-0.03	4.19e-09	39061
Biomarkers	HearingTest	Signal-to-noise-ratio (SNR) of triplet (right).12	-0.03	4.327e-09	39061
Biomarkers	HearingTest	Signal-to-noise-ratio (SNR) of triplet (left).10	-0.029	5.959e-09	39061
Biomarkers	HearingTest	Signal-to-noise-ratio (SNR) of triplet (left).15	-0.029	6.01e-09	39061
Biomarkers	HearingTest	Time to press next (right).15	-0.029	7.358e-09	39051
Biomarkers	HearingTest	Signal-to-noise-ratio (SNR) of triplet (left).11	-0.029	1.102e-08	39061
Biomarkers	HearingTest	Mean signal-to-noise ratio (SNR), (right).10	-0.028	1.838e-08	39051
Biomarkers	HearingTest	Time to press next (left).15	-0.027	1.089e-07	39052
Biomarkers	HearingTest	Mean signal-to-noise ratio (SNR), (right).9	-0.027	1.304e-07	39051
Biomarkers	HearingTest	Signal-to-noise-ratio (SNR) of triplet (left).3	-0.027	1.334e-07	39061
Biomarkers	HearingTest	Signal-to-noise-ratio (SNR) of triplet (right).4	-0.026	1.906e-07	39061
Biomarkers	HearingTest	Mean signal-to-noise ratio (SNR), (right).8	-0.026	3.74e-07	39051
Biomarkers	HearingTest	Signal-to-noise-ratio (SNR) of triplet (right).10	-0.026	4.199e-07	39061
Biomarkers	HearingTest	Signal-to-noise-ratio (SNR) of triplet (right).8	-0.026	4.448e-07	39061
Biomarkers	HearingTest	Time to press next (right).7	-0.025	4.885e-07	39051
Biomarkers	HearingTest	Signal-to-noise-ratio (SNR) of triplet (right).6	-0.025	7.09e-07	39061
Biomarkers	HearingTest	Time to press next (right).14	-0.025	9.743e-07	39051
Biomarkers	HearingTest	Signal-to-noise-ratio (SNR) of triplet (right).5	-0.025	9.811e-07	39061
Biomarkers	HearingTest	Time to press next (right).10	-0.025	1.188e-06	39051
Biomarkers	HearingTest	Time to press next (right).13	-0.024	1.524e-06	39051
Biomarkers	HearingTest	Time to press next (right).11	-0.024	1.724e-06	39051
Biomarkers	HearingTest	Triplet correct (left).1	0.024	1.859e-06	39052
Biomarkers	HearingTest	Signal-to-noise-ratio (SNR) of triplet (right).9	-0.024	3.118e-06	39061
Biomarkers	HearingTest	Signal-to-noise-ratio (SNR) of triplet (right).7	-0.023	4.901e-06	39061
Biomarkers	HearingTest	Time to press next (right).6	-0.022	1.048e-05	39052
Biomarkers	HearingTest	Time to press next (left).11	-0.022	1.134e-05	39052
Biomarkers	HearingTest	Signal-to-noise-ratio (SNR) of triplet (right).15	-0.022	1.208e-05	39061
Biomarkers	HearingTest	Time to press next (left).8	-0.022	1.605e-05	39052
Biomarkers	HearingTest	Time to press next (left).14	-0.021	3.407e-05	39052
Biomarkers	HearingTest	Signal-to-noise-ratio (SNR) of triplet (right).3	-0.021	4.61e-05	39061
Biomarkers	HearingTest	Signal-to-noise-ratio (SNR) of triplet (left).2	-0.02	5.334e-05	39061
Biomarkers	HearingTest	Signal-to-noise-ratio (SNR) of triplet (right).14	-0.019	0.0001259	39061
Biomarkers	HearingTest	Volume level set by participant (left)	-0.019	0.0001413	39061
Biomarkers	HearingTest	Time to press next (left).12	-0.018	0.0002715	39052
Biomarkers	HearingTest	Time to press next (right).8	-0.018	0.0003223	39051
Biomarkers	HearingTest	Time to press next (right).9	-0.018	0.0003864	39051
Biomarkers	HearingTest	Time to press next (right).5	-0.018	0.000468	39052
Biomarkers	HearingTest	Time to press next (right).3	-0.018	0.0004961	39052
Biomarkers	HearingTest	Triplet correct (right).1	0.017	0.0005852	39052
Biomarkers	HearingTest	Time to press next (left).10	-0.017	0.0007371	39052
Biomarkers	HearingTest	Time to press next (left).13	-0.017	0.00111	39052
Biomarkers	HearingTest	Time to press next (left).9	-0.016	0.001225	39052
Biomarkers	HearingTest	Time to press next (left).3	-0.016	0.001926	39052
Biomarkers	HearingTest	Time to press next (right).2	-0.015	0.002459	39052
Biomarkers	HearingTest	Triplet correct (right).13	-0.015	0.002471	39051
Biomarkers	HearingTest	Time to press next (right).1	-0.015	0.002991	39052
Biomarkers	HearingTest	Signal-to-noise-ratio (SNR) of triplet (right).2	-0.014	0.005877	39061
Biomarkers	HearingTest	Time to press next (left).1	-0.014	0.006802	39052
Biomarkers	HearingTest	Volume level set by participant (right)	-0.014	0.007286	39061
Biomarkers	HearingTest	Time to press next (left).6	-0.012	0.01391	39052
Biomarkers	HearingTest	Triplet correct (left).4	-0.012	0.01425	39052
Biomarkers	HearingTest	Time to press next (left).2	-0.011	0.02957	39052
Biomarkers	HearingTest	Triplet correct (right).4	-0.01	0.04171	39052
Biomarkers	HearingTest	Triplet correct (left).2	0.009	0.07561	39052
Biomarkers	HearingTest	Triplet correct (left).7	-0.008	0.09395	39052
Biomarkers	HearingTest	Triplet correct (left).11	0.008	0.09717	39052
Biomarkers	HearingTest	Triplet correct (right).2	0.008	0.1021	39052
Biomarkers	HearingTest	Triplet correct (right).10	0.008	0.1073	39051
Biomarkers	HearingTest	Time to press next (left).5	-0.008	0.1183	39052
Biomarkers	HearingTest	Time to press next (right).12	-0.007	0.1677	39051
Biomarkers	HearingTest	Time to press next (right).4	-0.007	0.197	39052
Biomarkers	HearingTest	Triplet correct (left).14	-0.006	0.232	39052
Biomarkers	HearingTest	Signal-to-noise-ratio (SNR) of triplet (left).1	0.006	0.2698	39061
Biomarkers	HearingTest	Signal-to-noise-ratio (SNR) of triplet (right).1	0.006	0.2698	39061
Biomarkers	HearingTest	Triplet correct (right).15	0.005	0.3106	39051
Biomarkers	HearingTest	Mean signal-to-noise ratio (SNR), (right).7	0.005	0.3395	39051
Biomarkers	HearingTest	Mean signal-to-noise ratio (SNR), (right).1	0.005	0.3395	39052
Biomarkers	HearingTest	Mean signal-to-noise ratio (SNR), (right).6	0.005	0.3395	39052
Biomarkers	HearingTest	Mean signal-to-noise ratio (SNR), (left).7	0.005	0.3395	39052
Biomarkers	HearingTest	Mean signal-to-noise ratio (SNR), (right).3	0.005	0.3395	39052
Biomarkers	HearingTest	Mean signal-to-noise ratio (SNR), (right).4	0.005	0.3395	39052
Biomarkers	HearingTest	Mean signal-to-noise ratio (SNR), (left).1	0.005	0.3395	39052
Biomarkers	HearingTest	Mean signal-to-noise ratio (SNR), (left).6	0.005	0.3395	39052
Biomarkers	HearingTest	Mean signal-to-noise ratio (SNR), (right).5	0.005	0.3395	39052
Biomarkers	HearingTest	Mean signal-to-noise ratio (SNR), (right).2	0.005	0.3395	39052
Biomarkers	HearingTest	Mean signal-to-noise ratio (SNR), (left).3	0.005	0.3395	39052
Biomarkers	HearingTest	Mean signal-to-noise ratio (SNR), (left).5	0.005	0.3395	39052
Biomarkers	HearingTest	Mean signal-to-noise ratio (SNR), (left).2	0.005	0.3395	39052
Biomarkers	HearingTest	Mean signal-to-noise ratio (SNR), (left).4	0.005	0.3395	39052
Biomarkers	HearingTest	Triplet correct (right).6	-0.005	0.359	39052
Biomarkers	HearingTest	Time to press next (left).7	-0.004	0.3852	39052
Biomarkers	HearingTest	Triplet correct (left).3	0.004	0.4424	39052
Biomarkers	HearingTest	Triplet correct (left).9	-0.004	0.4527	39052
Biomarkers	HearingTest	Triplet correct (left).15	-0.003	0.4929	39052
Biomarkers	HearingTest	Triplet correct (left).8	0.003	0.5168	39052
Biomarkers	HearingTest	Triplet correct (right).5	-0.003	0.5554	39052
Biomarkers	HearingTest	Triplet correct (right).8	-0.003	0.5557	39051
Biomarkers	HearingTest	Triplet correct (right).11	-0.003	0.5573	39051
Biomarkers	HearingTest	Triplet correct (right).14	0.003	0.5784	39051
Biomarkers	HearingTest	Triplet correct (right).7	0.003	0.5853	39051
Biomarkers	HearingTest	Triplet correct (right).9	0.003	0.618	39051
Biomarkers	HearingTest	Time to press next (left).4	0.002	0.6314	39052
Biomarkers	HearingTest	Triplet correct (right).3	0.002	0.6726	39052
Biomarkers	HearingTest	Triplet correct (left).13	-0.001	0.7797	39052
Biomarkers	HearingTest	Triplet correct (right).12	0.001	0.782	39051
Biomarkers	HearingTest	Triplet correct (left).5	-0.001	0.8163	39052
Biomarkers	HearingTest	Triplet correct (left).10	0	0.9239	39052
Biomarkers	HearingTest	Triplet correct (left).6	0	0.9334	39052
Biomarkers	HearingTest	Triplet correct (left).12	0	0.9982	39052
Biomarkers	HeartFunction	Body surface area	-0.084	2.924e-21	12559
Biomarkers	HeartFunction	Average heart rate	-0.067	5.872e-14	12562
Biomarkers	HeartFunction	Cardiac output	-0.036	6.591e-05	12562
Biomarkers	HeartFunction	LV ejection fraction	0.02	0.02664	12562
Biomarkers	HeartFunction	LV end systolic volume	-0.013	0.138	12562
Biomarkers	HeartFunction	Cardiac index	-0.009	0.3008	12559
Biomarkers	HeartFunction	LV stroke volume	0.009	0.3254	12562
Biomarkers	HeartFunction	LV end diastolic volume	-0.009	0.338	12562
Biomarkers	HeartPWA	Heart rate during PWA	-0.068	1.011e-14	12915
Biomarkers	HeartPWA	Number of beats in waveform average for PWA	-0.061	3.457e-12	12915
Biomarkers	HeartPWA	Cardiac output during PWA	-0.054	1.654e-09	12626
Biomarkers	HeartPWA	End systolic pressure index during PWA	0.046	2.493e-07	12618
Biomarkers	HeartPWA	Central pulse pressure during PWA	-0.038	1.437e-05	12830
Biomarkers	HeartPWA	Peripheral pulse pressure during PWA	-0.038	1.501e-05	12830
Biomarkers	HeartPWA	Stroke volume during PWA	-0.028	0.00182	12627
Biomarkers	HeartPWA	Systolic brachial blood pressure during PWA	-0.027	0.002507	12830
Biomarkers	HeartPWA	Central systolic blood pressure during PWA	-0.026	0.003041	12830
Biomarkers	HeartPWA	Central augmentation pressure during PWA	-0.022	0.01144	12829
Biomarkers	HeartPWA	Total peripheral resistance during PWA	-0.014	0.1205	12799
Biomarkers	HeartPWA	Mean arterial pressure during PWA	-0.012	0.1869	12830
Biomarkers	HeartPWA	Diastolic brachial blood pressure during PWA	0.011	0.2191	12830
Biomarkers	HeartPWA	End systolic pressure during PWA	0.007	0.4146	12799
Biomarkers	HeartPWA	Augmentation index for PWA	-0.006	0.4637	12914
Biomarkers	Impedance	Impedance of arm (right)	-0.025	1.428e-11	73458
Biomarkers	Impedance	Impedance of arm (left)	-0.016	1.478e-05	73461
Biomarkers	Impedance	Impedance of whole body	-0.006	0.08375	73459
Biomarkers	Impedance	Impedance of leg (left)	0.006	0.1119	73461
Biomarkers	Impedance	Impedance of leg (right)	0.004	0.329	73461
Biomarkers	Physical Activity	MVPA-thur-avg_V1	0.159	0	77269
Biomarkers	Physical Activity	xStd_std	0.247	0	77269
Biomarkers	Physical Activity	yfft12_max	0.142	0	77269
Biomarkers	Physical Activity	yfft12_75%	0.144	0	77269
Biomarkers	Physical Activity	xStd_max	0.198	0	77269
Biomarkers	Physical Activity	yfft12_std	0.211	0	77269
Biomarkers	Physical Activity	yfft12_mean	0.197	0	77269
Biomarkers	Physical Activity	xStd_mean	0.175	0	77269
Biomarkers	Physical Activity	yfft11_max	0.141	0	77269
Biomarkers	Physical Activity	yStd_mean	0.188	0	77269
Biomarkers	Physical Activity	yfft11_std	0.198	0	77269
Biomarkers	Physical Activity	yfft11_mean	0.195	0	77269
Biomarkers	Physical Activity	yfft10_max	0.16	0	77269
Biomarkers	Physical Activity	yStd_std	0.239	0	77269
Biomarkers	Physical Activity	yfft10_std	0.181	0	77269
Biomarkers	Physical Activity	yfft11_75%	0.144	0	77269
Biomarkers	Physical Activity	zRange_max	0.15	0	77269
Biomarkers	Physical Activity	zRange_75%	0.147	0	77269
Biomarkers	Physical Activity	zRange_std	0.225	0	77269
Biomarkers	Physical Activity	zfft7_std	0.237	0	77269
Biomarkers	Physical Activity	zfft7_mean	0.187	0	77269
Biomarkers	Physical Activity	xRange_std	0.198	0	77269
Biomarkers	Physical Activity	zfft6_std	0.22	0	77269
Biomarkers	Physical Activity	zfft6_mean	0.165	0	77269
Biomarkers	Physical Activity	xRange_max	0.146	0	77269
Biomarkers	Physical Activity	MET-hourOfWeekday-11-avg_V1	-0.206	0	77269
Biomarkers	Physical Activity	zfft5_std	0.17	0	77269
Biomarkers	Physical Activity	yRange_mean	0.214	0	77269
Biomarkers	Physical Activity	yRange_std	0.246	0	77269
Biomarkers	Physical Activity	zfft4_std	0.139	0	77269
Biomarkers	Physical Activity	yRange_75%	0.167	0	77269
Biomarkers	Physical Activity	yRange_max	0.176	0	77269
Biomarkers	Physical Activity	zRange_mean	0.192	0	77269
Biomarkers	Physical Activity	zfft2_max	0.138	0	77269
Biomarkers	Physical Activity	yfft10_mean	0.178	0	77269
Biomarkers	Physical Activity	xRange_mean	0.17	0	77269
Biomarkers	Physical Activity	yfft9_max	0.191	0	77269
Biomarkers	Physical Activity	yfft9_std	0.184	0	77269
Biomarkers	Physical Activity	zStd_max	0.2	0	77269
Biomarkers	Physical Activity	xyCov_std	0.183	0	77269
Biomarkers	Physical Activity	xyCov_min	-0.155	0	77269
Biomarkers	Physical Activity	xfft12_max	0.139	0	77269
Biomarkers	Physical Activity	xfft12_std	0.216	0	77269
Biomarkers	Physical Activity	xfft12_mean	0.189	0	77269
Biomarkers	Physical Activity	yfft3_std	0.166	0	77269
Biomarkers	Physical Activity	xfft11_max	0.139	0	77269
Biomarkers	Physical Activity	MVPA-hourOfWeekday-6-avg_V1	0.246	0	77269
Biomarkers	Physical Activity	VPA-hourOfDay-18-avg_V1	0.141	0	77269
Biomarkers	Physical Activity	xfft11_std	0.22	0	77269
Biomarkers	Physical Activity	xfft11_mean	0.198	0	77269
Biomarkers	Physical Activity	xfft10_max	0.156	0	77269
Biomarkers	Physical Activity	xyCov_max	0.16	0	77269
Biomarkers	Physical Activity	MVPA-hourOfDay-6-avg_V1	0.228	0	77269
Biomarkers	Physical Activity	acc-overall-avg_V2	0.146	0	77269
Biomarkers	Physical Activity	yfft4_mean	0.152	0	77269
Biomarkers	Physical Activity	yfft4_std	0.209	0	77269
Biomarkers	Physical Activity	yfft9_mean	0.175	0	77269
Biomarkers	Physical Activity	yfft8_max	0.202	0	77269
Biomarkers	Physical Activity	yfft8_std	0.192	0	77269
Biomarkers	Physical Activity	yfft8_mean	0.187	0	77269
Biomarkers	Physical Activity	yfft7_max	0.161	0	77269
Biomarkers	Physical Activity	yfft7_std	0.226	0	77269
Biomarkers	Physical Activity	yfft7_mean	0.2	0	77269
Biomarkers	Physical Activity	yStd_max	0.227	0	77269
Biomarkers	Physical Activity	yfft6_std	0.229	0	77269
Biomarkers	Physical Activity	yfft6_mean	0.193	0	77269
Biomarkers	Physical Activity	zStd_mean	0.139	0	77269
Biomarkers	Physical Activity	yfft5_std	0.222	0	77269
Biomarkers	Physical Activity	yfft5_mean	0.169	0	77269
Biomarkers	Physical Activity	zStd_std	0.189	0	77269
Biomarkers	Physical Activity	acc-weekday-avg_V2	0.194	0	77269
Biomarkers	Physical Activity	acc-thur-avg_V2	0.168	0	77269
Biomarkers	Physical Activity	xzCov_std	0.183	0	77269
Biomarkers	Physical Activity	MVPA-sun-avg_V1	0.219	0	77269
Biomarkers	Physical Activity	zfft8_mean	0.187	0	77269
Biomarkers	Physical Activity	vmfft7_max	0.139	0	77269
Biomarkers	Physical Activity	vmfft7_75%	0.141	0	77269
Biomarkers	Physical Activity	MET-hourOfWeekday-20-avg_V2	0.199	0	77269
Biomarkers	Physical Activity	vmfft7_std	0.217	0	77269
Biomarkers	Physical Activity	vmfft7_mean	0.21	0	77269
Biomarkers	Physical Activity	vmfft6_max	0.143	0	77269
Biomarkers	Physical Activity	vmfft8_mean	0.194	0	77269
Biomarkers	Physical Activity	vmfft6_75%	0.141	0	77269
Biomarkers	Physical Activity	vmfft6_std	0.221	0	77269
Biomarkers	Physical Activity	vmfft6_mean	0.215	0	77269
Biomarkers	Physical Activity	vmfft5_max	0.154	0	77269
Biomarkers	Physical Activity	vmfft5_75%	0.138	0	77269
Biomarkers	Physical Activity	MVPA-tue-avg_V1	0.151	0	77269
Biomarkers	Physical Activity	vmfft5_std	0.222	0	77269
Biomarkers	Physical Activity	MET-hourOfDay-21-avg_V2	0.139	0	77269
Biomarkers	Physical Activity	vmfft8_std	0.214	0	77269
Biomarkers	Physical Activity	MET-hourOfDay-20-avg_V2	0.199	0	77269
Biomarkers	Physical Activity	vmfft8_max	0.14	0	77269
Biomarkers	Physical Activity	vmfft12_75%	0.151	0	77269
Biomarkers	Physical Activity	vmfft12_std	0.242	0	77269
Biomarkers	Physical Activity	vmfft12_mean	0.225	0	77269
Biomarkers	Physical Activity	vmfft11_75%	0.15	0	77269
Biomarkers	Physical Activity	MET-hourOfDay-18-avg_V2	0.186	0	77269
Biomarkers	Physical Activity	vmfft11_std	0.243	0	77269
Biomarkers	Physical Activity	vmfft11_mean	0.226	0	77269
Biomarkers	Physical Activity	vmfft10_75%	0.144	0	77269
Biomarkers	Physical Activity	MET-hourOfWeekday-18-avg_V2	0.184	0	77269
Biomarkers	Physical Activity	vmfft10_std	0.213	0	77269
Biomarkers	Physical Activity	vmfft10_mean	0.202	0	77269
Biomarkers	Physical Activity	MET-hourOfDay-19-avg_V2	0.208	0	77269
Biomarkers	Physical Activity	MET-hourOfWeekday-19-avg_V2	0.208	0	77269
Biomarkers	Physical Activity	vmfft9_std	0.202	0	77269
Biomarkers	Physical Activity	vmfft9_mean	0.184	0	77269
Biomarkers	Physical Activity	vmfft5_mean	0.211	0	77269
Biomarkers	Physical Activity	zfft7_max	0.139	0	77269
Biomarkers	Physical Activity	vmfft4_max	0.179	0	77269
Biomarkers	Physical Activity	MVPA-wed-avg_V1	0.151	0	77269
Biomarkers	Physical Activity	enmoAbs_max	0.239	0	77269
Biomarkers	Physical Activity	zfft11_std	0.248	0	77269
Biomarkers	Physical Activity	zfft11_mean	0.212	0	77269
Biomarkers	Physical Activity	zfft10_75%	0.141	0	77269
Biomarkers	Physical Activity	MVPA-hourOfWeekend-19-avg_V1	0.2	0	77269
Biomarkers	Physical Activity	zfft10_std	0.239	0	77269
Biomarkers	Physical Activity	zfft11_75%	0.149	0	77269
Biomarkers	Physical Activity	zfft10_mean	0.2	0	77269
Biomarkers	Physical Activity	MVPA-fri-avg_V1	0.17	0	77269
Biomarkers	Physical Activity	zfft9_std	0.232	0	77269
Biomarkers	Physical Activity	zfft9_mean	0.189	0	77269
Biomarkers	Physical Activity	zfft8_max	0.158	0	77269
Biomarkers	Physical Activity	MVPA-sat-avg_V1	0.227	0	77269
Biomarkers	Physical Activity	zfft8_std	0.234	0	77269
Biomarkers	Physical Activity	zfft9_max	0.147	0	77269
Biomarkers	Physical Activity	zfft12_mean	0.204	0	77269
Biomarkers	Physical Activity	zfft12_std	0.234	0	77269
Biomarkers	Physical Activity	zfft12_75%	0.149	0	77269
Biomarkers	Physical Activity	vmfft4_std	0.229	0	77269
Biomarkers	Physical Activity	vmfft4_mean	0.218	0	77269
Biomarkers	Physical Activity	vmfft3_max	0.208	0	77269
Biomarkers	Physical Activity	vmfft3_75%	0.16	0	77269
Biomarkers	Physical Activity	enmoTrunc_std	0.174	0	77269
Biomarkers	Physical Activity	MET-hourOfDay-11-avg_V1	-0.149	0	77269
Biomarkers	Physical Activity	vmfft3_std	0.239	0	77269
Biomarkers	Physical Activity	vmfft3_mean	0.229	0	77269
Biomarkers	Physical Activity	vmfft2_max	0.242	0	77269
Biomarkers	Physical Activity	enmoTrunc_max	0.241	0	77269
Biomarkers	Physical Activity	vmfft2_std	0.193	0	77269
Biomarkers	Physical Activity	vmfft1_max	0.243	0	77269
Biomarkers	Physical Activity	enmoAbs_mean	0.14	0	77269
Biomarkers	Physical Activity	enmoAbs_std	0.177	0	77269
Biomarkers	Physical Activity	vmfft1_std	0.178	0	77269
Biomarkers	Physical Activity	vmfft4_75%	0.144	0	77269
Biomarkers	Physical Activity	xfft10_std	0.2	0	77269
Biomarkers	Physical Activity	xfft10_mean	0.181	0	77269
Biomarkers	Physical Activity	xfft9_max	0.189	0	77269
Biomarkers	Physical Activity	fft11_max	0.17	0	77269
Biomarkers	Physical Activity	fft11_75%	0.165	0	77269
Biomarkers	Physical Activity	fft11_50%	0.142	0	77269
Biomarkers	Physical Activity	MET-hourOfDay-19-avg_V1	0.213	0	77269
Biomarkers	Physical Activity	MET-hourOfWeekday-19-avg_V1	0.211	0	77269
Biomarkers	Physical Activity	fft11_std	0.183	0	77269
Biomarkers	Physical Activity	fft12_mean	0.18	0	77269
Biomarkers	Physical Activity	fft11_mean	0.17	0	77269
Biomarkers	Physical Activity	fft10_75%	0.144	0	77269
Biomarkers	Physical Activity	fft10_50%	0.138	0	77269
Biomarkers	Physical Activity	MET-hourOfDay-20-avg_V1	0.207	0	77269
Biomarkers	Physical Activity	MET-hourOfWeekday-20-avg_V1	0.206	0	77269
Biomarkers	Physical Activity	fft10_std	0.164	0	77269
Biomarkers	Physical Activity	fft10_mean	0.156	0	77269
Biomarkers	Physical Activity	fft10_max	0.156	0	77269
Biomarkers	Physical Activity	fft12_std	0.198	0	77269
Biomarkers	Physical Activity	MET-hourOfWeekday-18-avg_V1	0.183	0	77269
Biomarkers	Physical Activity	fft12_50%	0.144	0	77269
Biomarkers	Physical Activity	skew_mean	0.204	0	77269
Biomarkers	Physical Activity	MPD_max	0.217	0	77269
Biomarkers	Physical Activity	MPD_75%	0.142	0	77269
Biomarkers	Physical Activity	MVPA-hourOfWeekend-13-avg_V1	0.169	0	77269
Biomarkers	Physical Activity	sdpitch_75%	0.139	0	77269
Biomarkers	Physical Activity	MPD_std	0.245	0	77269
Biomarkers	Physical Activity	MPD_mean	0.234	0	77269
Biomarkers	Physical Activity	MAD_max	0.233	0	77269
Biomarkers	Physical Activity	MET-hourOfDay-21-avg_V1	0.149	0	77269
Biomarkers	Physical Activity	MVPA-hourOfWeekend-14-avg_V1	0.143	0	77269
Biomarkers	Physical Activity	MVPA-hourOfWeekend-15-avg_V1	0.149	0	77269
Biomarkers	Physical Activity	MAD_std	0.26	0	77269
Biomarkers	Physical Activity	MAD_mean	0.214	0	77269
Biomarkers	Physical Activity	fft12_max	0.168	0	77269
Biomarkers	Physical Activity	fft12_75%	0.18	0	77269
Biomarkers	Physical Activity	fft9_max	0.144	0	77269
Biomarkers	Physical Activity	skew_50%	0.195	0	77269
Biomarkers	Physical Activity	MVPA-hourOfDay-16-avg_V1	0.163	0	77269
Biomarkers	Physical Activity	fft9_mean	0.141	0	77269
Biomarkers	Physical Activity	MVPA-hourOfWeekend-17-avg_V1	0.191	0	77269
Biomarkers	Physical Activity	MVPA-hourOfDay-18-avg_V1	0.325	0	77269
Biomarkers	Physical Activity	MVPA-hourOfWeekday-18-avg_V1	0.31	0	77269
Biomarkers	Physical Activity	pmaxband_max	0.192	0	77269
Biomarkers	Physical Activity	MVPA-hourOfWeekend-21-avg_V1	0.158	0	77269
Biomarkers	Physical Activity	MVPA-hourOfWeekend-18-avg_V1	0.21	0	77269
Biomarkers	Physical Activity	MVPA-hourOfWeekday-17-avg_V1	0.251	0	77269
Biomarkers	Physical Activity	MVPA-hourOfWeekday-21-avg_V1	0.215	0	77269
Biomarkers	Physical Activity	MVPA-hourOfDay-21-avg_V1	0.23	0	77269
Biomarkers	Physical Activity	pmax_std	0.142	0	77269
Biomarkers	Physical Activity	MVPA-hourOfWeekend-20-avg_V1	0.183	0	77269
Biomarkers	Physical Activity	MVPA-hourOfDay-19-avg_V1	0.31	0	77269
Biomarkers	Physical Activity	MVPA-hourOfWeekday-20-avg_V1	0.268	0	77269
Biomarkers	Physical Activity	MVPA-hourOfDay-20-avg_V1	0.282	0	77269
Biomarkers	Physical Activity	pmax_max	0.213	0	77269
Biomarkers	Physical Activity	MVPA-hourOfDay-17-avg_V1	0.273	0	77269
Biomarkers	Physical Activity	fft1_max	0.268	0	77269
Biomarkers	Physical Activity	MVPA-hourOfWeekend-16-avg_V1	0.168	0	77269
Biomarkers	Physical Activity	fft8_max	0.151	0	77269
Biomarkers	Physical Activity	fft7_max	0.191	0	77269
Biomarkers	Physical Activity	fft7_std	0.141	0	77269
Biomarkers	Physical Activity	fft6_max	0.188	0	77269
Biomarkers	Physical Activity	fft6_std	0.151	0	77269
Biomarkers	Physical Activity	fft5_max	0.149	0	77269
Biomarkers	Physical Activity	VPA-overall-sd_V1	0.247	0	77269
Biomarkers	Physical Activity	VPA-overall-avg_V1	0.178	0	77269
Biomarkers	Physical Activity	fft5_std	0.151	0	77269
Biomarkers	Physical Activity	fft5_mean	0.142	0	77269
Biomarkers	Physical Activity	fft4_max	0.143	0	77269
Biomarkers	Physical Activity	fft4_std	0.147	0	77269
Biomarkers	Physical Activity	fft4_mean	0.142	0	77269
Biomarkers	Physical Activity	fft3_std	0.141	0	77269
Biomarkers	Physical Activity	fft2_max	0.265	0	77269
Biomarkers	Physical Activity	fft9_std	0.145	0	77269
Biomarkers	Physical Activity	skew_75%	0.235	0	77269
Biomarkers	Physical Activity	MET-hourOfDay-18-avg_V1	0.188	0	77269
Biomarkers	Physical Activity	kurt_mean	0.176	0	77269
Biomarkers	Physical Activity	MET-hourOfWeekday-12-avg_V1	-0.143	0	77269
Biomarkers	Physical Activity	xfft7_std	0.215	0	77269
Biomarkers	Physical Activity	xfft7_mean	0.181	0	77269
Biomarkers	Physical Activity	coefvariation_75%	0.171	0	77269
Biomarkers	Physical Activity	median_mean	0.15	0	77269
Biomarkers	Physical Activity	median_std	0.229	0	77269
Biomarkers	Physical Activity	coefvariation_50%	0.186	0	77269
Biomarkers	Physical Activity	xfft6_std	0.205	0	77269
Biomarkers	Physical Activity	MVPA-hourOfDay-7-avg_V1	0.241	0	77269
Biomarkers	Physical Activity	median_max	0.243	0	77269
Biomarkers	Physical Activity	min_mean	0.15	0	77269
Biomarkers	Physical Activity	min_std	0.181	0	77269
Biomarkers	Physical Activity	xfft5_std	0.207	0	77269
Biomarkers	Physical Activity	xfft5_mean	0.15	0	77269
Biomarkers	Physical Activity	xfft6_mean	0.168	0	77269
Biomarkers	Physical Activity	coefvariation_25%	0.181	0	77269
Biomarkers	Physical Activity	xfft7_max	0.158	0	77269
Biomarkers	Physical Activity	xfft8_mean	0.177	0	77269
Biomarkers	Physical Activity	xzCov_max	0.144	0	77269
Biomarkers	Physical Activity	yzCov_std	0.192	0	77269
Biomarkers	Physical Activity	yzCov_min	-0.164	0	77269
Biomarkers	Physical Activity	yzCov_max	0.165	0	77269
Biomarkers	Physical Activity	mean_mean	0.162	0	77269
Biomarkers	Physical Activity	mean_std	0.241	0	77269
Biomarkers	Physical Activity	mean_max	0.249	0	77269
Biomarkers	Physical Activity	sd_mean	0.188	0	77269
Biomarkers	Physical Activity	sd_std	0.248	0	77269
Biomarkers	Physical Activity	xfft9_std	0.188	0	77269
Biomarkers	Physical Activity	xfft9_mean	0.172	0	77269
Biomarkers	Physical Activity	xfft8_max	0.204	0	77269
Biomarkers	Physical Activity	sd_max	0.195	0	77269
Biomarkers	Physical Activity	coefvariation_mean	0.154	0	77269
Biomarkers	Physical Activity	xfft8_std	0.19	0	77269
Biomarkers	Physical Activity	xfft4_max	0.15	0	77269
Biomarkers	Physical Activity	MVPA-hourOfWeekday-7-avg_V1	0.275	0	77269
Biomarkers	Physical Activity	min_max	0.139	0	77269
Biomarkers	Physical Activity	max_mean	0.204	0	77269
Biomarkers	Physical Activity	p625_std	0.196	0	77269
Biomarkers	Physical Activity	p625_mean	0.151	0	77269
Biomarkers	Physical Activity	p2_max	0.208	0	77269
Biomarkers	Physical Activity	p2_std	0.205	0	77269
Biomarkers	Physical Activity	p2_mean	0.149	0	77269
Biomarkers	Physical Activity	p1_max	0.225	0	77269
Biomarkers	Physical Activity	p1_std	0.205	0	77269
Biomarkers	Physical Activity	p1_mean	0.148	0	77269
Biomarkers	Physical Activity	MET-hourOfWeekday-21-avg_V1	0.144	0	77269
Biomarkers	Physical Activity	kurt_75%	0.222	0	77269
Biomarkers	Physical Activity	kurt_50%	0.181	0	77269
Biomarkers	Physical Activity	MVPA-hourOfWeekend-12-avg_V1	0.15	0	77269
Biomarkers	Physical Activity	p625_max	0.182	0	77269
Biomarkers	Physical Activity	vmfft12_max	0.14	0	77269
Biomarkers	Physical Activity	totalPower_mean	0.145	0	77269
Biomarkers	Physical Activity	totalPower_75%	0.144	0	77269
Biomarkers	Physical Activity	xfft4_std	0.215	0	77269
Biomarkers	Physical Activity	xfft4_mean	0.144	0	77269
Biomarkers	Physical Activity	xfft3_max	0.156	0	77269
Biomarkers	Physical Activity	max_std	0.224	0	77269
Biomarkers	Physical Activity	xfft3_std	0.202	0	77269
Biomarkers	Physical Activity	xfft2_max	0.191	0	77269
Biomarkers	Physical Activity	max_75%	0.158	0	77269
Biomarkers	Physical Activity	25thp_mean	0.152	0	77269
Biomarkers	Physical Activity	25thp_std	0.23	0	77269
Biomarkers	Physical Activity	xfft1_max	0.19	0	77269
Biomarkers	Physical Activity	25thp_max	0.238	0	77269
Biomarkers	Physical Activity	75thp_mean	0.158	0	77269
Biomarkers	Physical Activity	75thp_std	0.239	0	77269
Biomarkers	Physical Activity	75thp_max	0.238	0	77269
Biomarkers	Physical Activity	totalPower_max	0.193	0	77269
Biomarkers	Physical Activity	totalPower_std	0.199	0	77269
Biomarkers	Physical Activity	MET-hourOfWeekday-10-avg_V1	-0.221	0	77269
Biomarkers	Physical Activity	MVPA-hourOfWeekday-19-avg_V1	0.296	0	77269
Biomarkers	Physical Activity	sleep-tue-avg_V2	-0.143	0	77269
Biomarkers	Physical Activity	sit.stand-hourOfDay-9-avg	0.164	0	77269
Biomarkers	Physical Activity	mixed_StdAcc	0.168	0	77269
Biomarkers	Physical Activity	vehicle-hourOfDay-17-avg	0.18	0	77269
Biomarkers	Physical Activity	acc-hourOfWeekday-19-avg_V1	0.243	0	77269
Biomarkers	Physical Activity	walking_AvgAcc_V2	0.184	0	77269
Biomarkers	Physical Activity	mixed-hourOfWeekday-19-avg	0.17	0	77269
Biomarkers	Physical Activity	sit.stand-hourOfDay-11-avg	0.19	0	77269
Biomarkers	Physical Activity	acc-hourOfDay-19-avg_V1	0.24	0	77269
Biomarkers	Physical Activity	walking-hourOfWeekday-21-avg_V1	0.151	0	77269
Biomarkers	Physical Activity	sleep-wed-avg_V2	-0.139	0	77269
Biomarkers	Physical Activity	sedentary-hourOfWeekday-12-avg	0.142	0	77269
Biomarkers	Physical Activity	sit.stand-hourOfWeekday-12-avg	0.182	0	77269
Biomarkers	Physical Activity	mixed-hourOfWeekday-7-avg	0.214	0	77269
Biomarkers	Physical Activity	walking-hourOfDay-21-avg_V1	0.158	0	77269
Biomarkers	Physical Activity	acc-hourOfWeekday-18-avg_V1	0.261	0	77269
Biomarkers	Physical Activity	vehicle-hourOfWeekday-17-avg	0.186	0	77269
Biomarkers	Physical Activity	mixed-hourOfDay-7-avg	0.172	0	77269
Biomarkers	Physical Activity	mixed-hourOfWeekday-9-avg	-0.155	0	77269
Biomarkers	Physical Activity	walking-hourOfDay-6-avg_V1	0.215	0	77269
Biomarkers	Physical Activity	mixed_AvgAcc	0.249	0	77269
Biomarkers	Physical Activity	acc-hourOfWeekday-20-avg_V1	0.245	0	77269
Biomarkers	Physical Activity	sleep-hourOfDay-6-avg_V1	-0.182	0	77269
Biomarkers	Physical Activity	std_acc_MET_moderate_intensity_V1	0.228	0	77269
Biomarkers	Physical Activity	moderate-hourOfWeekday-7-avg	0.152	0	77269
Biomarkers	Physical Activity	sleep-hourOfWeekday-6-avg_V1	-0.215	0	77269
Biomarkers	Physical Activity	acc-hourOfDay-21-avg_V1	0.155	0	77269
Biomarkers	Physical Activity	sedentary-hourOfWeekday-15-avg	0.149	0	77269
Biomarkers	Physical Activity	sedentary-hourOfWeekday-7-avg	0.153	0	77269
Biomarkers	Physical Activity	acc-wed-avg_V1	0.159	0	77269
Biomarkers	Physical Activity	acc-thur-avg_V1	0.168	0	77269
Biomarkers	Physical Activity	0.25_percentile_minute_acc_V2	0.159	0	77269
Biomarkers	Physical Activity	0.5_percentile_minute_acc_V2	0.197	0	77269
Biomarkers	Physical Activity	sit.stand-hourOfWeekday-9-avg	0.221	0	77269
Biomarkers	Physical Activity	acc-fri-avg_V1	0.174	0	77269
Biomarkers	Physical Activity	mean_Avg_Daily_Acc_V2	0.144	0	77269
Biomarkers	Physical Activity	sedentary-hourOfWeekday-14-avg	0.156	0	77269
Biomarkers	Physical Activity	sleep-weekday-avg_V1	-0.155	0	77269
Biomarkers	Physical Activity	acc-sat-avg_V1	0.158	0	77269
Biomarkers	Physical Activity	acc-hourOfDay-20-avg_V1	0.215	0	77269
Biomarkers	Physical Activity	mixed-hourOfDay-20-avg	0.173	0	77269
Biomarkers	Physical Activity	mixed-hourOfDay-19-avg	0.171	0	77269
Biomarkers	Physical Activity	acc-hourOfDay-18-avg_V1	0.257	0	77269
Biomarkers	Physical Activity	mixed-hourOfWeekday-20-avg	0.172	0	77269
Biomarkers	Physical Activity	mixed-hourOfDay-6-avg	0.21	0	77269
Biomarkers	Physical Activity	avg_acceleration_daily_continuous_walk_V2	0.147	0	77269
Biomarkers	Physical Activity	walking-hourOfDay-10-avg_V2	-0.143	0	77269
Biomarkers	Physical Activity	sleep-hourOfWeekday-7-avg_V1	-0.262	0	77269
Biomarkers	Physical Activity	sedentary-hourOfWeekday-8-avg	0.144	0	77269
Biomarkers	Physical Activity	sit.stand-hourOfWeekday-14-avg	0.187	0	77269
Biomarkers	Physical Activity	sit.stand-hourOfWeekday-15-avg	0.163	0	77269
Biomarkers	Physical Activity	acc-hourOfWeekday-7-avg_V1	0.249	0	77269
Biomarkers	Physical Activity	walking-hourOfWeekday-7-avg_V2	0.149	0	77269
Biomarkers	Physical Activity	walking-hourOfWeekday-19-avg_V1	0.209	0	77269
Biomarkers	Physical Activity	walking-hourOfDay-19-avg_V1	0.215	0	77269
Biomarkers	Physical Activity	walking-hourOfDay-6-avg_V2	0.148	0	77269
Biomarkers	Physical Activity	walking-hourOfWeekday-6-avg_V2	0.167	0	77269
Biomarkers	Physical Activity	walking-hourOfWeekday-18-avg_V1	0.184	0	77269
Biomarkers	Physical Activity	avg_acc_MET_moderate_intensity_V2	0.263	0	77269
Biomarkers	Physical Activity	walking-hourOfWeekend-19-avg_V1	0.143	0	77269
Biomarkers	Physical Activity	walking-hourOfWeekday-10-avg_V2	-0.167	0	77269
Biomarkers	Physical Activity	avg_interruptions_in_longest_sleep_V2	-0.143	0	77269
Biomarkers	Physical Activity	acc-hourOfDay-7-avg_V1	0.194	0	77269
Biomarkers	Physical Activity	sedentary-hourOfWeekday-11-avg	0.203	0	77269
Biomarkers	Physical Activity	sleep-thur-avg_V2	-0.14	0	77269
Biomarkers	Physical Activity	sedentary-hourOfDay-11-avg	0.146	0	77269
Biomarkers	Physical Activity	sleep-hourOfDay-7-avg_V1	-0.199	0	77269
Biomarkers	Physical Activity	acc-hourOfDay-6-avg_V1	0.185	0	77269
Biomarkers	Physical Activity	std_daily_share_sit.stand	0.169	0	77269
Biomarkers	Physical Activity	acc-hourOfWeekday-17-avg_V1	0.226	0	77269
Biomarkers	Physical Activity	sedentary-hourOfWeekday-10-avg	0.218	0	77269
Biomarkers	Physical Activity	avg_acc_MET_moderate_intensity_V1	0.257	0	77269
Biomarkers	Physical Activity	acc-hourOfDay-17-avg_V1	0.223	0	77269
Biomarkers	Physical Activity	walking-hourOfWeekday-20-avg_V1	0.207	0	77269
Biomarkers	Physical Activity	mixed-hourOfWeekday-6-avg	0.234	0	77269
Biomarkers	Physical Activity	acc-hourOfWeekday-6-avg_V1	0.223	0	77269
Biomarkers	Physical Activity	sedentary-hourOfWeekday-9-avg	0.205	0	77269
Biomarkers	Physical Activity	sedentary-hourOfDay-9-avg	0.145	0	77269
Biomarkers	Physical Activity	nb_of_sleeps_V2	-0.144	0	77269
Biomarkers	Physical Activity	walking-hourOfWeekday-11-avg_V2	-0.166	0	77269
Biomarkers	Physical Activity	walking-hourOfDay-20-avg_V1	0.211	0	77269
Biomarkers	Physical Activity	sedentary-hourOfDay-10-avg	0.161	0	77269
Biomarkers	Physical Activity	vehicle-hourOfWeekday-8-avg	0.232	0	77269
Biomarkers	Physical Activity	acc-tue-avg_V1	0.15	0	77269
Biomarkers	Physical Activity	walking-hourOfDay-18-avg_V1	0.192	0	77269
Biomarkers	Physical Activity	walking-hourOfWeekday-6-avg_V1	0.24	0	77269
Biomarkers	Physical Activity	acc-overall-sd_V1	0.183	0	77269
Biomarkers	Physical Activity	mean_Avg_Daily_Acc_19to24_V1	0.138	0	77269
Biomarkers	Physical Activity	walking-hourOfWeekday-9-avg_V1	-0.173	0	77269
Biomarkers	Physical Activity	MET-hourOfDay-6-avg_V1	0.214	0	77269
Biomarkers	Physical Activity	MET-hourOfWeekday-11-avg_V2	-0.19	0	77269
Biomarkers	Physical Activity	sleep-weekday-avg_V2	-0.163	0	77269
Biomarkers	Physical Activity	walking_AvgAcc_V1	0.212	0	77269
Biomarkers	Physical Activity	MET-hourOfWeekday-10-avg_V2	-0.206	0	77269
Biomarkers	Physical Activity	MET-hourOfDay-10-avg_V2	-0.161	0	77269
Biomarkers	Physical Activity	std_daily_share_sedentary	0.146	0	77269
Biomarkers	Physical Activity	walking-hourOfWeekday-11-avg_V1	-0.206	0	77269
Biomarkers	Physical Activity	MET-hourOfWeekday-9-avg_V2	-0.143	0	77269
Biomarkers	Physical Activity	vehicle-hourOfWeekday-6-avg	0.141	0	77269
Biomarkers	Physical Activity	MET-hourOfWeekday-7-avg_V2	0.262	0	77269
Biomarkers	Physical Activity	mean_Avg_Daily_Acc_6to9_V1	0.14	0	77269
Biomarkers	Physical Activity	MET-hourOfWeekday-6-avg_V1	0.242	0	77269
Biomarkers	Physical Activity	MET-hourOfDay-7-avg_V1	0.21	0	77269
Biomarkers	Physical Activity	mean_Avg_Daily_Acc_V1	0.144	0	77269
Biomarkers	Physical Activity	MET-hourOfDay-10-avg_V1	-0.174	0	77269
Biomarkers	Physical Activity	MET-hourOfWeekday-9-avg_V1	-0.157	0	77269
Biomarkers	Physical Activity	MET-hourOfDay-9-avg_V1	-0.141	0	77269
Biomarkers	Physical Activity	acc-overall-avg_V1	0.146	0	77269
Biomarkers	Physical Activity	walking-hourOfWeekday-10-avg_V1	-0.222	0	77269
Biomarkers	Physical Activity	MVPA-weekend-avg_V1	0.251	0	77269
Biomarkers	Physical Activity	walking-hourOfDay-11-avg_V1	-0.149	0	77269
Biomarkers	Physical Activity	tasks-light-hourOfWeekday-6-avg	0.172	0	77269
Biomarkers	Physical Activity	MVPA-weekday-avg_V1	0.188	0	77269
Biomarkers	Physical Activity	sit.stand-hourOfDay-10-avg	0.208	0	77269
Biomarkers	Physical Activity	MET-hourOfWeekday-7-avg_V1	0.264	0	77269
Biomarkers	Physical Activity	0.25_percentile_minute_acc_V1	0.159	0	77269
Biomarkers	Physical Activity	0.5_percentile_minute_acc_V1	0.197	0	77269
Biomarkers	Physical Activity	walking-hourOfDay-10-avg_V1	-0.174	0	77269
Biomarkers	Physical Activity	MVPA-overall-sd_V1	0.24	0	77269
Biomarkers	Physical Activity	tasks-light-hourOfDay-7-avg	0.147	0	77269
Biomarkers	Physical Activity	tasks-light-hourOfWeekday-7-avg	0.175	0	77269
Biomarkers	Physical Activity	MET-hourOfDay-7-avg_V2	0.205	0	77269
Biomarkers	Physical Activity	std_acc_MET_moderate_intensity_V2	0.235	0	77269
Biomarkers	Physical Activity	acc-weekday-avg_V1	0.194	0	77269
Biomarkers	Physical Activity	sit.stand-hourOfWeekday-10-avg	0.268	0	77269
Biomarkers	Physical Activity	moderate-hourOfWeekday-6-avg	0.166	0	77269
Biomarkers	Physical Activity	MVPA-mon-avg_V1	0.151	0	77269
Biomarkers	Physical Activity	sleep-hourOfWeekday-7-avg_V2	-0.263	0	77269
Biomarkers	Physical Activity	vehicle-hourOfDay-8-avg	0.218	0	77269
Biomarkers	Physical Activity	sleep-hourOfDay-7-avg_V2	-0.2	0	77269
Biomarkers	Physical Activity	sleep-hourOfWeekday-6-avg_V2	-0.217	0	77269
Biomarkers	Physical Activity	sit.stand-hourOfWeekday-11-avg	0.252	0	77269
Biomarkers	Physical Activity	vehicle-hourOfWeekday-7-avg	0.254	0	77269
Biomarkers	Physical Activity	avg_acceleration_daily_continuous_walk_V1	0.166	0	77269
Biomarkers	Physical Activity	walking-hourOfDay-7-avg_V1	0.197	0	77269
Biomarkers	Physical Activity	vehicle-hourOfDay-7-avg	0.246	0	77269
Biomarkers	Physical Activity	sleep-hourOfDay-6-avg_V2	-0.184	0	77269
Biomarkers	Physical Activity	moderate-hourOfDay-6-avg	0.151	0	77269
Biomarkers	Physical Activity	walking-hourOfWeekday-7-avg_V1	0.244	0	77269
Biomarkers	Physical Activity	MVPA-overall-avg_V1	0.223	0	77269
Biomarkers	Physical Activity	MET-hourOfWeekday-6-avg_V2	0.239	0	77269
Biomarkers	Physical Activity	nb_of_sleeps_V1	-0.14	0	77269
Biomarkers	Physical Activity	tasks-light-hourOfDay-6-avg	0.155	0	77269
Biomarkers	Physical Activity	MET-hourOfDay-6-avg_V2	0.209	0	77269
Biomarkers	Physical Activity	acc-hourOfWeekday-21-avg_V1	0.202	0	77269
Biomarkers	Physical Activity	walking-hourOfDay-9-avg_V1	-0.151	0	77269
Biomarkers	Physical Activity	mixed-hourOfWeekday-10-avg	-0.161	0	77269
Biomarkers	Physical Activity	xzCov_min	-0.138	0	77269
Biomarkers	Physical Activity	yfft10_75%	0.137	2.71736e-322	77269
Biomarkers	Physical Activity	acc-hourOfDay-16-avg_V1	0.137	5.08888e-322	77269
Biomarkers	Physical Activity	fft6_mean	0.137	1.50196e-321	77269
Biomarkers	Physical Activity	vehicle-hourOfDay-6-avg	0.137	1.95156e-321	77269
Biomarkers	Physical Activity	std_daily_share_walking_V1	0.137	3.44858e-321	77269
Biomarkers	Physical Activity	vmfft9_75%	0.137	2.15116e-320	77269
Biomarkers	Physical Activity	p2_75%	0.137	2.8389e-320	77269
Biomarkers	Physical Activity	p1_75%	0.137	1.78002e-319	77269
Biomarkers	Physical Activity	sleep-hourOfWeekday-19-avg_V2	-0.137	3.53702e-319	77269
Biomarkers	Physical Activity	sleep-hourOfWeekday-8-avg_V2	-0.137	2.207e-318	77269
Biomarkers	Physical Activity	sleep-hourOfWeekday-19-avg_V1	-0.136	1.164e-317	77269
Biomarkers	Physical Activity	sleep-fri-avg_V2	-0.136	1.886e-317	77269
Biomarkers	Physical Activity	walking-hourOfWeekend-20-avg_V1	0.136	4.157e-317	77269
Biomarkers	Physical Activity	walking-hourOfDay-11-avg_V2	-0.136	5.806e-317	77269
Biomarkers	Physical Activity	sleep-tue-avg_V1	-0.136	6.027e-317	77269
Biomarkers	Physical Activity	avg_interruptions_in_longest_sleep_V1	-0.136	2.092e-316	77269
Biomarkers	Physical Activity	pmaxband_std	0.136	5.607e-315	77269
Biomarkers	Physical Activity	vmfft2_mean	0.136	3.06e-314	77269
Biomarkers	Physical Activity	xfft3_mean	0.136	3.252e-314	77269
Biomarkers	Physical Activity	skew_std	0.136	1.277e-313	77269
Biomarkers	Physical Activity	zfft12_max	0.136	2.385e-313	77269
Biomarkers	Physical Activity	MAD_75%	0.135	4.34e-313	77269
Biomarkers	Physical Activity	mixed-hourOfWeekday-11-avg	-0.135	1.94e-312	77269
Biomarkers	Physical Activity	sleep-hourOfWeekday-8-avg_V1	-0.135	6.682e-311	77269
Biomarkers	Physical Activity	MET-hourOfWeekday-21-avg_V2	0.135	1.104e-310	77269
Biomarkers	Physical Activity	yfft7_75%	0.135	5.03e-310	77269
Biomarkers	Physical Activity	MET-hourOfDay-11-avg_V2	-0.135	5.099e-310	77269
Biomarkers	Physical Activity	sleep-hourOfDay-19-avg_V2	-0.135	1.152e-309	77269
Biomarkers	Physical Activity	sit.stand-hourOfDay-18-avg	-0.135	3.721e-309	77269
Biomarkers	Physical Activity	vmfft8_75%	0.135	9.085e-309	77269
Biomarkers	Physical Activity	MET-hourOfWeekend-19-avg_V1	0.134	2.476e-308	77269
Biomarkers	Physical Activity	vmfft9_max	0.134	5.509e-308	77269
Biomarkers	Physical Activity	vmfft11_max	0.134	1.512e-307	77269
Biomarkers	Physical Activity	sleep-hourOfDay-19-avg_V1	-0.134	2.574e-307	77269
Biomarkers	Physical Activity	sleep-thur-avg_V1	-0.134	4.956e-307	77269
Biomarkers	Physical Activity	p625_75%	0.134	9.573e-306	77269
Biomarkers	Physical Activity	sd_75%	0.134	6.181e-305	77269
Biomarkers	Physical Activity	fft8_std	0.133	1.849e-302	77269
Biomarkers	Physical Activity	fft3_mean	0.133	3.151e-302	77269
Biomarkers	Physical Activity	sleep-hourOfWeekday-20-avg_V2	-0.133	1.327e-301	77269
Biomarkers	Physical Activity	mixed-hourOfDay-18-avg	0.133	2.889e-301	77269
Biomarkers	Physical Activity	mixed-hourOfDay-9-avg	-0.133	5.371e-301	77269
Biomarkers	Physical Activity	MET-hourOfDay-9-avg_V2	-0.133	5.577e-301	77269
Biomarkers	Physical Activity	vehicle-hourOfWeekday-18-avg	0.133	6.046e-300	77269
Biomarkers	Physical Activity	sleep-wed-avg_V1	-0.132	9.547e-299	77269
Biomarkers	Physical Activity	fft3_max	0.132	1.889e-298	77269
Biomarkers	Physical Activity	VPA-weekday-avg_V1	0.132	7.553e-298	77269
Biomarkers	Physical Activity	fft9_50%	0.132	9.509e-297	77269
Biomarkers	Physical Activity	walking-hourOfWeekend-18-avg_V1	0.132	1.1e-296	77269
Biomarkers	Physical Activity	sleep-hourOfDay-20-avg_V2	-0.132	3.065e-296	77269
Biomarkers	Physical Activity	walking-hourOfDay-17-avg_V1	0.132	4.475e-296	77269
Biomarkers	Physical Activity	MET-hourOfWeekend-20-avg_V1	0.132	4.781e-296	77269
Biomarkers	Physical Activity	MET-hourOfWeekend-19-avg_V2	0.132	1.927e-295	77269
Biomarkers	Physical Activity	xMean_max	0.131	5.976e-295	77269
Biomarkers	Physical Activity	sleep-hourOfWeekday-20-avg_V1	-0.131	1.532e-294	77269
Biomarkers	Physical Activity	VPA-hourOfDay-19-avg_V1	0.131	1.853e-293	77269
Biomarkers	Physical Activity	sleep-fri-avg_V1	-0.131	1.904e-293	77269
Biomarkers	Physical Activity	fft7_mean	0.131	5.374e-293	77269
Biomarkers	Physical Activity	fft2_std	0.131	7.637e-293	77269
Biomarkers	Physical Activity	yfft3_mean	0.131	1.138e-292	77269
Biomarkers	Physical Activity	fft8_mean	0.131	1.39e-292	77269
Biomarkers	Physical Activity	zfft11_max	0.131	2.625e-292	77269
Biomarkers	Physical Activity	VPA-hourOfWeekday-18-avg_V1	0.131	5.023e-292	77269
Biomarkers	Physical Activity	sit.stand-hourOfWeekday-18-avg	-0.131	1.683e-291	77269
Biomarkers	Physical Activity	vehicle-hourOfDay-18-avg	0.131	4.802e-291	77269
Biomarkers	Physical Activity	vmfft10_max	0.131	7.829e-291	77269
Biomarkers	Physical Activity	sleep-hourOfWeekday-18-avg_V2	-0.13	3.592e-290	77269
Biomarkers	Physical Activity	sit.stand-hourOfDay-14-avg	0.13	3.633e-290	77269
Biomarkers	Physical Activity	sleep-hourOfWeekday-17-avg_V2	-0.13	2.016e-288	77269
Biomarkers	Physical Activity	sleep-hourOfDay-20-avg_V1	-0.13	3.21e-288	77269
Biomarkers	Physical Activity	yRange_50%	0.13	1.04e-287	77269
Biomarkers	Physical Activity	fft1_std	0.13	1.154e-287	77269
Biomarkers	Physical Activity	MVPA-hourOfDay-22-avg_V1	0.13	2.617e-287	77269
Biomarkers	Physical Activity	zfft10_max	0.13	2.04e-286	77269
Biomarkers	Physical Activity	sit.stand-hourOfWeekday-13-avg	0.129	4.972e-286	77269
Biomarkers	Physical Activity	zfft9_75%	0.129	5.439e-286	77269
Biomarkers	Physical Activity	sleep-overall-avg_V2	-0.129	1.489e-285	77269
Biomarkers	Physical Activity	total_sleep_week_V2	-0.129	1.497e-285	77269
Biomarkers	Physical Activity	mean_daily_share_sleep_V2	-0.129	2.679e-285	77269
Biomarkers	Physical Activity	MET-hourOfDay-17-avg_V2	0.129	1.179e-283	77269
Biomarkers	Physical Activity	MET-hourOfWeekend-20-avg_V2	0.129	1.54e-282	77269
Biomarkers	Physical Activity	MVPA-hourOfWeekend-11-avg_V1	0.129	2.042e-282	77269
Biomarkers	Physical Activity	yfft9_75%	0.129	3.334e-282	77269
Biomarkers	Physical Activity	yfft6_max	0.129	4.669e-282	77269
Biomarkers	Physical Activity	walking-hourOfWeekday-12-avg_V1	-0.128	1.041e-280	77269
Biomarkers	Physical Activity	yfft6_75%	0.128	1.837e-280	77269
Biomarkers	Physical Activity	MET-hourOfWeekday-12-avg_V2	-0.128	1.666e-279	77269
Biomarkers	Physical Activity	fft5_75%	0.128	6.076e-279	77269
Biomarkers	Physical Activity	fft3_50%	0.128	1.383e-278	77269
Biomarkers	Physical Activity	xfft5_max	0.128	2.498e-278	77269
Biomarkers	Physical Activity	mean_Avg_Daily_Acc_9to19_V2	0.128	8.123e-278	77269
Biomarkers	Physical Activity	mean_Avg_Daily_Acc_9to19_V1	0.128	8.123e-278	77269
Biomarkers	Physical Activity	yStd_75%	0.128	8.614e-278	77269
Biomarkers	Physical Activity	moderate-hourOfDay-7-avg	0.127	1.153e-276	77269
Biomarkers	Physical Activity	yfft8_75%	0.127	8.64e-276	77269
Biomarkers	Physical Activity	fft4_50%	0.127	1.065e-275	77269
Biomarkers	Physical Activity	sleep-hourOfWeekday-18-avg_V1	-0.127	2.105e-275	77269
Biomarkers	Physical Activity	xRange_75%	0.127	1.477e-273	77269
Biomarkers	Physical Activity	VPA-weekend-avg_V1	0.126	6.775e-273	77269
Biomarkers	Physical Activity	zfft1_max	0.126	1.149e-272	77269
Biomarkers	Physical Activity	fft4_75%	0.126	2.419e-272	77269
Biomarkers	Physical Activity	walking-hourOfDay-20-avg_V2	0.126	8.721e-272	77269
Biomarkers	Physical Activity	sleep-hourOfWeekday-17-avg_V1	-0.126	1.817e-271	77269
Biomarkers	Physical Activity	moderate_AvgAcc	0.126	3.28e-271	77269
Biomarkers	Physical Activity	xfft6_max	0.126	2.801e-270	77269
Biomarkers	Physical Activity	MET-hourOfDay-17-avg_V1	0.126	1.057e-269	77269
Biomarkers	Physical Activity	VPA-hourOfWeekday-19-avg_V1	0.126	1.282e-269	77269
Biomarkers	Physical Activity	yfft2_max	0.125	2.165e-267	77269
Biomarkers	Physical Activity	MVPA-hourOfDay-13-avg_V1	0.125	6.497e-265	77269
Biomarkers	Physical Activity	fft9_75%	0.124	3.493e-263	77269
Biomarkers	Physical Activity	fft8_50%	0.124	8.455e-263	77269
Biomarkers	Physical Activity	fft5_50%	0.124	1.013e-262	77269
Biomarkers	Physical Activity	vmfft1_mean	0.124	2.064e-261	77269
Biomarkers	Physical Activity	enmoTrunc_mean	0.124	3.085e-261	77269
Biomarkers	Physical Activity	sleep-mon-avg_V2	-0.124	8.537e-261	77269
Biomarkers	Physical Activity	skew_25%	0.124	1.594e-260	77269
Biomarkers	Physical Activity	mixed-hourOfWeekday-18-avg	0.123	3.831e-260	77269
Biomarkers	Physical Activity	sleep-hourOfDay-18-avg_V2	-0.123	5.079e-260	77269
Biomarkers	Physical Activity	yfft1_max	0.123	1.034e-259	77269
Biomarkers	Physical Activity	zfft8_75%	0.123	1.894e-259	77269
Biomarkers	Physical Activity	xfft11_75%	0.123	4.806e-259	77269
Biomarkers	Physical Activity	zfft7_75%	0.123	3.077e-258	77269
Biomarkers	Physical Activity	MVPA-hourOfWeekday-8-avg_V1	0.123	3.513e-258	77269
Biomarkers	Physical Activity	sit.stand-hourOfDay-12-avg	0.123	3.894e-258	77269
Biomarkers	Physical Activity	avgyaw_25%	0.123	5.469e-258	77269
Biomarkers	Physical Activity	xfft12_75%	0.123	9.767e-257	77269
Biomarkers	Physical Activity	kurt_std	0.123	1.885e-256	77269
Biomarkers	Physical Activity	mixed-hourOfDay-21-avg	0.122	5.589e-256	77269
Biomarkers	Physical Activity	MVPA-hourOfWeekday-22-avg_V1	0.122	1.703e-255	77269
Biomarkers	Physical Activity	sleep-overall-avg_V1	-0.122	9.502e-255	77269
Biomarkers	Physical Activity	total_sleep_week_V1	-0.122	9.565e-255	77269
Biomarkers	Physical Activity	mean_daily_share_sleep_V1	-0.122	1.729e-254	77269
Biomarkers	Physical Activity	walking-hourOfWeekday-20-avg_V2	0.122	2.365e-254	77269
Biomarkers	Physical Activity	pmax_mean	0.121	1.967e-251	77269
Biomarkers	Physical Activity	walking-weekend-avg_V1	0.121	8.268e-251	77269
Biomarkers	Physical Activity	zfft6_max	0.121	1.269e-249	77269
Biomarkers	Physical Activity	VPA-hourOfDay-17-avg_V1	0.121	2.734e-249	77269
Biomarkers	Physical Activity	MET-hourOfWeekend-18-avg_V1	0.121	4.954e-249	77269
Biomarkers	Physical Activity	fft6_75%	0.121	7.29e-249	77269
Biomarkers	Physical Activity	yfft5_max	0.121	2.012e-248	77269
Biomarkers	Physical Activity	sleep-hourOfDay-18-avg_V1	-0.12	1.192e-247	77269
Biomarkers	Physical Activity	fft6_50%	0.12	7.648e-247	77269
Biomarkers	Physical Activity	pmaxband_50%	0.12	5.608e-245	77269
Biomarkers	Physical Activity	total_walking_weekend_V1	0.12	8.008e-245	77269
Biomarkers	Physical Activity	xMean_min	-0.12	1.297e-244	77269
Biomarkers	Physical Activity	yfft4_max	0.12	1.498e-244	77269
Biomarkers	Physical Activity	acc-mon-avg_V1	0.12	3.602e-244	77269
Biomarkers	Physical Activity	zMean_min	-0.12	4.107e-244	77269
Biomarkers	Physical Activity	mixed-hourOfWeekday-21-avg	0.12	5.228e-244	77269
Biomarkers	Physical Activity	pmax_50%	0.12	1.014e-243	77269
Biomarkers	Physical Activity	sleep-mon-avg_V1	-0.119	1.499e-243	77269
Biomarkers	Physical Activity	pmax_75%	0.119	6.936e-243	77269
Biomarkers	Physical Activity	zfft5_mean	0.119	7.311e-243	77269
Biomarkers	Physical Activity	sleep-hourOfDay-17-avg_V2	-0.119	1.179e-242	77269
Biomarkers	Physical Activity	fft7_50%	0.119	6.454e-242	77269
Biomarkers	Physical Activity	MVPA-hourOfWeekday-16-avg_V1	0.119	1.103e-239	77269
Biomarkers	Physical Activity	pmaxband_mean	0.118	6.99e-239	77269
Biomarkers	Physical Activity	max_50%	0.118	6.8e-238	77269
Biomarkers	Physical Activity	xfft10_75%	0.118	8.121e-237	77269
Biomarkers	Physical Activity	sedentary-weekday-avg	0.118	8.693e-237	77269
Biomarkers	Physical Activity	std_daily_met_hours_V1	0.118	1.482e-236	77269
Biomarkers	Physical Activity	mixed-hourOfDay-10-avg	-0.118	1.25e-235	77269
Biomarkers	Physical Activity	walking-hourOfDay-7-avg_V2	0.117	9.605e-234	77269
Biomarkers	Physical Activity	fft2_mean	0.117	6.177e-233	77269
Biomarkers	Physical Activity	MET-hourOfWeekend-18-avg_V2	0.116	1.495e-231	77269
Biomarkers	Physical Activity	sleep-hourOfWeekday-16-avg_V2	-0.116	3.768e-231	77269
Biomarkers	Physical Activity	moderate-hourOfWeekday-10-avg	-0.116	9.261e-231	77269
Biomarkers	Physical Activity	VPA-sat-avg_V1	0.116	4.119e-230	77269
Biomarkers	Physical Activity	enmoTrunc_50%	0.116	8.038e-230	77269
Biomarkers	Physical Activity	avgArmAngel_std	0.116	8.13e-230	77269
Biomarkers	Physical Activity	sleep-hourOfDay-17-avg_V1	-0.116	3.081e-229	77269
Biomarkers	Physical Activity	walking_StdAcc_V1	0.116	4.146e-229	77269
Biomarkers	Physical Activity	fft1_mean	0.116	4.279e-229	77269
Biomarkers	Physical Activity	MET-hourOfWeekday-17-avg_V2	0.116	6.5e-229	77269
Biomarkers	Physical Activity	fft2_50%	0.115	2.113e-227	77269
Biomarkers	Physical Activity	f2_50%	-0.115	2.897e-224	77269
Biomarkers	Physical Activity	zfft2_75%	0.115	2.957e-224	77269
Biomarkers	Physical Activity	fft1_50%	0.114	2.841e-223	77269
Biomarkers	Physical Activity	walking-hourOfWeekday-9-avg_V2	-0.114	1.989e-221	77269
Biomarkers	Physical Activity	std_daily_met_hours_V2	0.114	1.593e-220	77269
Biomarkers	Physical Activity	acc-hourOfWeekday-16-avg_V1	0.114	2.304e-220	77269
Biomarkers	Physical Activity	zfft3_max	0.114	3.314e-220	77269
Biomarkers	Physical Activity	f1_50%	-0.114	3.706e-220	77269
Biomarkers	Physical Activity	fft3_75%	0.113	5.46e-219	77269
Biomarkers	Physical Activity	walking-hourOfWeekend-17-avg_V1	0.113	6.886e-219	77269
Biomarkers	Physical Activity	walking-sat-avg_V1	0.113	4.925e-218	77269
Biomarkers	Physical Activity	walking-hourOfDay-19-avg_V2	0.113	8.662e-218	77269
Biomarkers	Physical Activity	yStd_50%	0.113	6.783e-217	77269
Biomarkers	Physical Activity	f2_std	0.113	1.128e-216	77269
Biomarkers	Physical Activity	sleep-hourOfDay-16-avg_V2	-0.113	1.563e-216	77269
Biomarkers	Physical Activity	vmfft1_50%	0.113	2.591e-216	77269
Biomarkers	Physical Activity	fft7_75%	0.112	1.053e-214	77269
Biomarkers	Physical Activity	walking-hourOfWeekday-17-avg_V1	0.112	1.657e-214	77269
Biomarkers	Physical Activity	vmfft2_50%	0.112	1.023e-212	77269
Biomarkers	Physical Activity	fft8_75%	0.112	1.888e-212	77269
Biomarkers	Physical Activity	sedentary-tue-avg	0.111	5.983e-211	77269
Biomarkers	Physical Activity	MVPA-hourOfDay-8-avg_V1	0.111	1.192e-210	77269
Biomarkers	Physical Activity	acc-hourOfWeekday-8-avg_V1	0.111	2.283e-210	77269
Biomarkers	Physical Activity	walking-hourOfWeekend-21-avg_V1	0.111	4.876e-209	77269
Biomarkers	Physical Activity	sedentary-hourOfDay-7-avg	0.111	1.124e-208	77269
Biomarkers	Physical Activity	xfft7_75%	0.111	1.364e-208	77269
Biomarkers	Physical Activity	sedentary-hourOfWeekday-6-avg	0.11	6.631e-208	77269
Biomarkers	Physical Activity	mean_MET_hours_6to9_V2	0.11	3.32e-206	77269
Biomarkers	Physical Activity	MET-hourOfWeekday-17-avg_V1	0.11	1.05e-205	77269
Biomarkers	Physical Activity	xfft9_75%	0.11	3.64e-205	77269
Biomarkers	Physical Activity	sit.stand-hourOfDay-15-avg	0.109	8.564e-204	77269
Biomarkers	Physical Activity	zfft5_max	0.109	9.323e-203	77269
Biomarkers	Physical Activity	pmaxband_75%	0.109	3.512e-202	77269
Biomarkers	Physical Activity	vehicle-hourOfWeekday-11-avg	-0.108	1.249e-200	77269
Biomarkers	Physical Activity	MET-weekend-avg_V1	0.108	7.684e-200	77269
Biomarkers	Physical Activity	walking-hourOfWeekday-19-avg_V2	0.108	1.137e-199	77269
Biomarkers	Physical Activity	sit.stand-weekday-avg	0.108	5.144e-199	77269
Biomarkers	Physical Activity	zRange_50%	0.108	9.609e-198	77269
Biomarkers	Physical Activity	sit.stand-hourOfDay-17-avg	-0.107	3.206e-197	77269
Biomarkers	Physical Activity	yfft5_75%	0.107	1.332e-196	77269
Biomarkers	Physical Activity	sedentary-hourOfDay-14-avg	0.107	3.576e-196	77269
Biomarkers	Physical Activity	walking-hourOfDay-9-avg_V2	-0.107	6.461e-196	77269
Biomarkers	Physical Activity	VPA-hourOfWeekday-17-avg_V1	0.107	6.892e-196	77269
Biomarkers	Physical Activity	totalPower_50%	0.107	7.386e-196	77269
Biomarkers	Physical Activity	mean_MET_hours_6to9_V1	0.107	2.642e-195	77269
Biomarkers	Physical Activity	avg_duration_profound_sleep_V2	0.107	6.033e-195	77269
Biomarkers	Physical Activity	zfft1_75%	0.107	6.163e-195	77269
Biomarkers	Physical Activity	VPA-hourOfDay-20-avg_V1	0.107	5.628e-194	77269
Biomarkers	Physical Activity	sd_50%	0.107	6.66e-194	77269
Biomarkers	Physical Activity	sleep-hourOfWeekday-16-avg_V1	-0.107	7.389e-194	77269
Biomarkers	Physical Activity	p625_50%	0.106	8.938e-193	77269
Biomarkers	Physical Activity	MVPA-hourOfWeekday-5-avg_V1	0.106	1.738e-191	77269
Biomarkers	Physical Activity	MET-hourOfWeekend-21-avg_V1	0.106	2.787e-191	77269
Biomarkers	Physical Activity	mixed-hourOfWeekend-20-avg	0.106	3.157e-191	77269
Biomarkers	Physical Activity	sedentary-wed-avg	0.106	7.487e-191	77269
Biomarkers	Physical Activity	xfft6_75%	0.106	1.815e-190	77269
Biomarkers	Physical Activity	MVPA-hourOfWeekend-10-avg_V1	0.105	9.915e-190	77269
Biomarkers	Physical Activity	VPA-hourOfWeekday-20-avg_V1	0.105	1.186e-189	77269
Biomarkers	Physical Activity	xfft8_75%	0.105	1.794e-189	77269
Biomarkers	Physical Activity	acc-hourOfWeekend-18-avg_V1	0.105	2.037e-189	77269
Biomarkers	Physical Activity	mixed-hourOfWeekend-19-avg	0.105	2.064e-189	77269
Biomarkers	Physical Activity	yfft3_max	0.105	1.669e-188	77269
Biomarkers	Physical Activity	moderate-hourOfWeekday-11-avg	-0.105	2.112e-188	77269
Biomarkers	Physical Activity	vehicle-overall-sd	0.105	3.572e-188	77269
Biomarkers	Physical Activity	walking-sun-avg_V1	0.105	1.021e-187	77269
Biomarkers	Physical Activity	sit.stand-tue-avg	0.105	1.811e-187	77269
Biomarkers	Physical Activity	sleep-hourOfDay-16-avg_V1	-0.104	2.469e-186	77269
Biomarkers	Physical Activity	avgyaw_75%	-0.104	8.545e-186	77269
Biomarkers	Physical Activity	walking-hourOfWeekend-16-avg_V1	0.104	3.694e-185	77269
Biomarkers	Physical Activity	zfft3_std	0.104	7.883e-185	77269
Biomarkers	Physical Activity	MET-sat-avg_V1	0.104	1.556e-184	77269
Biomarkers	Physical Activity	f1_std	0.104	1.625e-184	77269
Biomarkers	Physical Activity	acc-hourOfWeekend-17-avg_V1	0.104	1.021e-183	77269
Biomarkers	Physical Activity	yfft7_50%	0.104	3.551e-183	77269
Biomarkers	Physical Activity	xRange_50%	0.103	8.169e-183	77269
Biomarkers	Physical Activity	yfft8_50%	0.103	9.815e-183	77269
Biomarkers	Physical Activity	xfft1_25%	-0.103	1.66e-182	77269
Biomarkers	Physical Activity	0.75_percentile_minute_acc_V1	0.103	2.674e-182	77269
Biomarkers	Physical Activity	0.75_percentile_minute_acc_V2	0.103	2.674e-182	77269
Biomarkers	Physical Activity	sedentary-thur-avg	0.103	8.36e-182	77269
Biomarkers	Physical Activity	yfft11_50%	0.103	9.529e-182	77269
Biomarkers	Physical Activity	walking-hourOfWeekend-13-avg_V1	0.103	1.492e-181	77269
Biomarkers	Physical Activity	yfft12_50%	0.103	1.771e-181	77269
Biomarkers	Physical Activity	yfft10_50%	0.103	2.477e-181	77269
Biomarkers	Physical Activity	yfft9_50%	0.103	2.552e-181	77269
Biomarkers	Physical Activity	moderate_StdAcc	0.103	4.062e-180	77269
Biomarkers	Physical Activity	yMean_min	-0.103	4.538e-180	77269
Biomarkers	Physical Activity	MET-hourOfWeekend-16-avg_V1	0.103	5.28e-180	77269
Biomarkers	Physical Activity	xfft2_25%	-0.103	5.293e-180	77269
Biomarkers	Physical Activity	mean_daily_share_vehicle	0.103	1.046e-179	77269
Biomarkers	Physical Activity	walking-hourOfWeekday-14-avg_V1	-0.103	1.183e-179	77269
Biomarkers	Physical Activity	total_vehicle_week	0.102	1.91e-179	77269
Biomarkers	Physical Activity	vehicle-overall-avg	0.102	1.915e-179	77269
Biomarkers	Physical Activity	enmoAbs_50%	0.102	7.863e-179	77269
Biomarkers	Physical Activity	zfft4_max	0.102	4.416e-178	77269
Biomarkers	Physical Activity	p2_50%	0.102	9.722e-178	77269
Biomarkers	Physical Activity	zfft6_75%	0.102	3.168e-177	77269
Biomarkers	Physical Activity	MVPA-hourOfDay-5-avg_V1	0.102	4.504e-177	77269
Biomarkers	Physical Activity	yfft6_50%	0.102	4.583e-177	77269
Biomarkers	Physical Activity	p1_50%	0.102	5.13e-177	77269
Biomarkers	Physical Activity	VPA-thur-avg_V1	0.102	5.982e-177	77269
Biomarkers	Physical Activity	xStd_75%	0.101	1.015e-174	77269
Biomarkers	Physical Activity	enmoAbs_75%	0.101	1.122e-174	77269
Biomarkers	Physical Activity	MET-hourOfWeekend-17-avg_V1	0.101	7.768e-174	77269
Biomarkers	Physical Activity	mean_MET_hours_19to24_V1	0.101	8.396e-174	77269
Biomarkers	Physical Activity	MET-hourOfWeekend-16-avg_V2	0.101	1.278e-173	77269
Biomarkers	Physical Activity	vehicle-hourOfWeekday-10-avg	-0.101	1.77e-173	77269
Biomarkers	Physical Activity	acc-hourOfWeekend-13-avg_V1	0.1	3.971e-172	77269
Biomarkers	Physical Activity	sedentary-hourOfDay-15-avg	0.1	1.042e-171	77269
Biomarkers	Physical Activity	zStd_75%	0.1	3.769e-171	77269
Biomarkers	Physical Activity	sit.stand-hourOfWeekday-19-avg	-0.1	1.54e-170	77269
Biomarkers	Physical Activity	moderate-hourOfWeekday-9-avg	-0.1	1.65e-170	77269
Biomarkers	Physical Activity	MET-hourOfWeekend-21-avg_V2	0.1	4.585e-170	77269
Biomarkers	Physical Activity	MVPA-hourOfWeekday-10-avg_V1	-0.1	6.49e-170	77269
Biomarkers	Physical Activity	avg_duration_profound_sleep_V1	0.1	9.291e-170	77269
Biomarkers	Physical Activity	max_max	0.1	1.157e-169	77269
Biomarkers	Physical Activity	sedentary-hourOfWeekday-13-avg	0.1	1.166e-169	77269
Biomarkers	Physical Activity	xfft1_50%	-0.1	2.298e-169	77269
Biomarkers	Physical Activity	MET-weekend-avg_V2	0.099	4.327e-169	77269
Biomarkers	Physical Activity	walking-hourOfWeekday-5-avg_V1	0.099	6.355e-169	77269
Biomarkers	Physical Activity	IQR_V1	0.099	1.205e-168	77269
Biomarkers	Physical Activity	zfft2_mean	0.099	2.501e-168	77269
Biomarkers	Physical Activity	yfft5_50%	0.099	3.994e-168	77269
Biomarkers	Physical Activity	mean_75%	0.099	1.567e-167	77269
Biomarkers	Physical Activity	MET-sat-avg_V2	0.099	4.022e-166	77269
Biomarkers	Physical Activity	walking-hourOfDay-21-avg_V2	0.098	1.439e-165	77269
Biomarkers	Physical Activity	mixed-hourOfWeekday-12-avg	-0.098	1.884e-165	77269
Biomarkers	Physical Activity	sit.stand-hourOfDay-19-avg	-0.098	3.146e-165	77269
Biomarkers	Physical Activity	mean_MET_hours_0to6_V1	0.098	4.805e-165	77269
Biomarkers	Physical Activity	sit.stand-wed-avg	0.098	5.247e-165	77269
Biomarkers	Physical Activity	acc-hourOfWeekend-16-avg_V1	0.098	7.232e-165	77269
Biomarkers	Physical Activity	VPA-sun-avg_V1	0.098	2.472e-164	77269
Biomarkers	Physical Activity	std_daily_share_sleep_V2	0.098	9.895e-163	77269
Biomarkers	Physical Activity	mixed-hourOfWeekend-18-avg	0.098	1.479e-162	77269
Biomarkers	Physical Activity	VPA-tue-avg_V1	0.097	2.983e-162	77269
Biomarkers	Physical Activity	walking-hourOfWeekday-12-avg_V2	-0.097	4.17e-162	77269
Biomarkers	Physical Activity	MET-hourOfWeekend-17-avg_V2	0.097	6.384e-162	77269
Biomarkers	Physical Activity	VPA-wed-avg_V1	0.097	9.703e-162	77269
Biomarkers	Physical Activity	MET-hourOfWeekend-15-avg_V1	0.097	3.775e-161	77269
Biomarkers	Physical Activity	sedentary-hourOfWeekday-16-avg	0.097	5.174e-161	77269
Biomarkers	Physical Activity	MET-hourOfWeekend-15-avg_V2	0.097	1.39e-160	77269
Biomarkers	Physical Activity	MVPA-hourOfWeekend-22-avg_V1	0.097	3.272e-160	77269
Biomarkers	Physical Activity	vmfft3_50%	0.097	3.388e-160	77269
Biomarkers	Physical Activity	vmfft4_50%	0.096	5.61e-159	77269
Biomarkers	Physical Activity	MET-hourOfWeekend-13-avg_V2	0.096	7.301e-158	77269
Biomarkers	Physical Activity	acc-hourOfDay-13-avg_V1	0.096	5.559e-157	77269
Biomarkers	Physical Activity	zMean_std	0.096	5.729e-157	77269
Biomarkers	Physical Activity	vehicle-hourOfDay-16-avg	0.096	6.171e-157	77269
Biomarkers	Physical Activity	yfft4_50%	0.096	8.668e-157	77269
Biomarkers	Physical Activity	sit.stand-thur-avg	0.096	2.266e-156	77269
Biomarkers	Physical Activity	xfft2_std	0.095	8.95e-156	77269
Biomarkers	Physical Activity	sit.stand-hourOfWeekend-13-avg	-0.095	9.542e-156	77269
Biomarkers	Physical Activity	vmfft5_50%	0.095	1.459e-155	77269
Biomarkers	Physical Activity	MAD_50%	0.095	1.752e-155	77269
Biomarkers	Physical Activity	acc-hourOfWeekday-5-avg_V1	0.095	2.357e-155	77269
Biomarkers	Physical Activity	std_daily_share_mixed	0.095	6.082e-155	77269
Biomarkers	Physical Activity	min_75%	0.095	6.428e-155	77269
Biomarkers	Physical Activity	vehicle-weekday-avg	0.095	7.141e-155	77269
Biomarkers	Physical Activity	sit.stand-weekend-avg	-0.095	2.155e-154	77269
Biomarkers	Physical Activity	75thp_75%	0.095	9.072e-154	77269
Biomarkers	Physical Activity	zfft2_50%	0.095	9.84e-154	77269
Biomarkers	Physical Activity	fft2_75%	0.095	1.078e-153	77269
Biomarkers	Physical Activity	xfft2_50%	-0.095	3.451e-153	77269
Biomarkers	Physical Activity	mixed-hourOfWeekday-5-avg	0.095	7.716e-153	77269
Biomarkers	Physical Activity	VPA-fri-avg_V1	0.095	9.328e-153	77269
Biomarkers	Physical Activity	mean_50%	0.095	9.398e-153	77269
Biomarkers	Physical Activity	std_duration_profound_sleep_V2	0.094	1.816e-152	77269
Biomarkers	Physical Activity	acc-hourOfWeekday-10-avg_V2	-0.094	2.109e-152	77269
Biomarkers	Physical Activity	acc-hourOfWeekday-10-avg_V1	-0.094	2.109e-152	77269
Biomarkers	Physical Activity	vmfft6_50%	0.094	1.837e-151	77269
Biomarkers	Physical Activity	zfft4_mean	0.094	3.729e-151	77269
Biomarkers	Physical Activity	sit.stand-sun-avg	-0.094	4.385e-151	77269
Biomarkers	Physical Activity	vmfft2_75%	0.094	6.225e-151	77269
Biomarkers	Physical Activity	MET-hourOfWeekend-13-avg_V1	0.094	7.295e-151	77269
Biomarkers	Physical Activity	avg_daily_met_hours_V2	0.094	9.474e-151	77269
Biomarkers	Physical Activity	MET-overall-avg_V2	0.094	9.574e-151	77269
Biomarkers	Physical Activity	avgroll_75%	-0.094	2.746e-150	77269
Biomarkers	Physical Activity	met_hours_per_week_V2	0.094	6.598e-150	77269
Biomarkers	Physical Activity	tasks-light-hourOfDay-20-avg	0.094	9.218e-150	77269
Biomarkers	Physical Activity	fft1_75%	0.094	9.279e-150	77269
Biomarkers	Physical Activity	vehicle-hourOfDay-19-avg	0.094	1.174e-149	77269
Biomarkers	Physical Activity	walking_StdAcc_V2	0.093	1.796e-149	77269
Biomarkers	Physical Activity	sleep-hourOfDay-21-avg_V2	-0.093	2.099e-149	77269
Biomarkers	Physical Activity	walking-hourOfWeekend-15-avg_V1	0.093	3.442e-149	77269
Biomarkers	Physical Activity	mixed-weekend-avg	0.093	7.827e-149	77269
Biomarkers	Physical Activity	bicycling_AvgAcc	0.093	1.071e-148	77269
Biomarkers	Physical Activity	acc-hourOfWeekend-14-avg_V1	0.093	1.648e-148	77269
Biomarkers	Physical Activity	std_duration_profound_sleep_V1	0.093	5.198e-148	77269
Biomarkers	Physical Activity	avg_duration_night_sleep_V2	0.093	8.439e-148	77269
Biomarkers	Physical Activity	kurt_25%	0.093	2.737e-147	77269
Biomarkers	Physical Activity	walking-hourOfWeekday-14-avg_V2	-0.093	3.006e-147	77269
Biomarkers	Physical Activity	sleep-hourOfDay-15-avg_V2	-0.093	3.623e-147	77269
Biomarkers	Physical Activity	yfft2_std	0.093	4.846e-147	77269
Biomarkers	Physical Activity	MET-hourOfWeekend-14-avg_V2	0.093	8.409e-147	77269
Biomarkers	Physical Activity	enmoTrunc_25%	0.093	1.542e-146	77269
Biomarkers	Physical Activity	vmfft7_50%	0.093	1.544e-146	77269
Biomarkers	Physical Activity	sit.stand-hourOfWeekday-17-avg	-0.092	2.099e-146	77269
Biomarkers	Physical Activity	sleep-hourOfWeekday-21-avg_V2	-0.092	1.983e-145	77269
Biomarkers	Physical Activity	std_daily_share_sleep_V1	0.092	3.112e-145	77269
Biomarkers	Physical Activity	sleep-hourOfDay-21-avg_V1	-0.092	6.295e-145	77269
Biomarkers	Physical Activity	acc-hourOfWeekend-15-avg_V1	0.092	7.043e-145	77269
Biomarkers	Physical Activity	VPA-mon-avg_V1	0.092	1.105e-144	77269
Biomarkers	Physical Activity	total_sit.stand_weekend	-0.092	1.567e-144	77269
Biomarkers	Physical Activity	moderate-hourOfWeekday-12-avg	-0.092	1.973e-144	77269
Biomarkers	Physical Activity	walking-hourOfDay-5-avg_V1	0.092	6.433e-144	77269
Biomarkers	Physical Activity	MET-hourOfWeekday-14-avg_V1	-0.092	1.64e-143	77269
Biomarkers	Physical Activity	total_mixed_weekend	0.092	2.357e-143	77269
Biomarkers	Physical Activity	sedentary-hourOfDay-18-avg	-0.091	9.233e-143	77269
Biomarkers	Physical Activity	MET-hourOfWeekend-14-avg_V1	0.091	1.155e-142	77269
Biomarkers	Physical Activity	corrxy_std	-0.091	1.369e-142	77269
Biomarkers	Physical Activity	autocorr_mean	0.091	2.063e-142	77269
Biomarkers	Physical Activity	vmfft8_50%	0.091	2.607e-142	77269
Biomarkers	Physical Activity	zfft12_50%	0.091	3.98e-142	77269
Biomarkers	Physical Activity	walking-hourOfWeekday-21-avg_V2	0.091	1.035e-141	77269
Biomarkers	Physical Activity	vehicle_AvgAcc	0.091	1.383e-141	77269
Biomarkers	Physical Activity	acc-hourOfWeekday-22-avg_V1	0.091	1.695e-141	77269
Biomarkers	Physical Activity	sedentary-mon-avg	0.091	1.935e-141	77269
Biomarkers	Physical Activity	sleep-hourOfWeekday-21-avg_V1	-0.091	2.61e-141	77269
Biomarkers	Physical Activity	walking-hourOfWeekend-14-avg_V1	0.091	2.84e-141	77269
Biomarkers	Physical Activity	moderate-hourOfWeekday-19-avg	0.091	3.592e-141	77269
Biomarkers	Physical Activity	acc-hourOfWeekend-19-avg_V1	0.091	4.121e-141	77269
Biomarkers	Physical Activity	sedentary-hourOfDay-8-avg	0.091	4.542e-141	77269
Biomarkers	Physical Activity	zfft11_50%	0.091	7.979e-141	77269
Biomarkers	Physical Activity	xfft1_mean	-0.091	1.423e-140	77269
Biomarkers	Physical Activity	avgroll_25%	0.091	2.275e-140	77269
Biomarkers	Physical Activity	avg_duration_night_sleep_V1	0.091	2.37e-140	77269
Biomarkers	Physical Activity	MET-hourOfDay-12-avg_V1	-0.091	2.443e-140	77269
Biomarkers	Physical Activity	acc-hourOfWeekend-12-avg_V1	0.091	2.636e-140	77269
Biomarkers	Physical Activity	yfft4_75%	0.091	2.975e-140	77269
Biomarkers	Physical Activity	vmfft12_50%	0.09	4.969e-140	77269
Biomarkers	Physical Activity	vmfft11_50%	0.09	7.582e-140	77269
Biomarkers	Physical Activity	vmfft9_50%	0.09	9.245e-140	77269
Biomarkers	Physical Activity	MET-hourOfWeekday-5-avg_V1	0.09	9.657e-140	77269
Biomarkers	Physical Activity	vmfft1_25%	0.09	1.24e-139	77269
Biomarkers	Physical Activity	75thp_50%	0.09	1.944e-139	77269
Biomarkers	Physical Activity	vmfft10_50%	0.09	2.287e-139	77269
Biomarkers	Physical Activity	sedentary-fri-avg	0.09	3.709e-139	77269
Biomarkers	Physical Activity	xStd_50%	0.09	3.18e-138	77269
Biomarkers	Physical Activity	walking-hourOfDay-18-avg_V2	0.09	4.099e-138	77269
Biomarkers	Physical Activity	yfft3_50%	0.09	6.309e-138	77269
Biomarkers	Physical Activity	sleep-hourOfWeekend-20-avg_V2	-0.09	1.385e-137	77269
Biomarkers	Physical Activity	sedentary-hourOfDay-12-avg	0.09	2.074e-137	77269
Biomarkers	Physical Activity	zfft10_50%	0.09	3.031e-137	77269
Biomarkers	Physical Activity	moderate-hourOfWeekday-20-avg	0.089	1.197e-136	77269
Biomarkers	Physical Activity	sdpitch_50%	0.089	1.453e-136	77269
Biomarkers	Physical Activity	sleep-hourOfWeekend-9-avg_V1	0.089	5.773e-136	77269
Biomarkers	Physical Activity	zfft1_mean	0.089	8.672e-136	77269
Biomarkers	Physical Activity	entropy_std	-0.089	4.418e-135	77269
Biomarkers	Physical Activity	walking-hourOfWeekday-18-avg_V2	0.089	4.523e-135	77269
Biomarkers	Physical Activity	sleep-overall-sd_V2	-0.089	1.585e-134	77269
Biomarkers	Physical Activity	sleep-hourOfWeekend-20-avg_V1	-0.089	3.405e-134	77269
Biomarkers	Physical Activity	zStd_50%	0.088	4.376e-134	77269
Biomarkers	Physical Activity	tasks-light-hourOfWeekday-20-avg	0.088	4.708e-134	77269
Biomarkers	Physical Activity	vmfft2_25%	0.088	9.805e-134	77269
Biomarkers	Physical Activity	MET-sun-avg_V1	0.088	1.01e-133	77269
Biomarkers	Physical Activity	vehicle-hourOfWeekday-16-avg	0.088	2.388e-133	77269
Biomarkers	Physical Activity	vehicle-hourOfWeekday-19-avg	0.088	8.726e-133	77269
Biomarkers	Physical Activity	VPA-hourOfDay-16-avg_V1	0.088	8.945e-133	77269
Biomarkers	Physical Activity	sleep-hourOfWeekend-19-avg_V2	-0.088	1.204e-132	77269
Biomarkers	Physical Activity	zfft9_50%	0.088	1.293e-132	77269
Biomarkers	Physical Activity	sit.stand-hourOfWeekend-17-avg	-0.088	2.414e-132	77269
Biomarkers	Physical Activity	mixed-hourOfWeekend-16-avg	0.088	1.098e-131	77269
Biomarkers	Physical Activity	std_acc_MET_light_intensity_V1	0.088	1.374e-131	77269
Biomarkers	Physical Activity	sleep-hourOfWeekend-9-avg_V2	0.087	4.361e-131	77269
Biomarkers	Physical Activity	sleep-hourOfWeekend-19-avg_V1	-0.087	2.727e-130	77269
Biomarkers	Physical Activity	sleep-hourOfWeekday-15-avg_V2	-0.087	7.651e-130	77269
Biomarkers	Physical Activity	MPD_50%	0.087	1.875e-128	77269
Biomarkers	Physical Activity	moderate-hourOfDay-19-avg	0.087	2.051e-128	77269
Biomarkers	Physical Activity	acc-hourOfDay-8-avg_V1	0.086	9.66e-128	77269
Biomarkers	Physical Activity	xfft5_75%	0.086	1.816e-127	77269
Biomarkers	Physical Activity	zfft8_50%	0.086	2.053e-127	77269
Biomarkers	Physical Activity	MVPA-hourOfWeekend-0-avg_V1	0.086	1.356e-126	77269
Biomarkers	Physical Activity	moderate-hourOfDay-20-avg	0.086	1.591e-126	77269
Biomarkers	Physical Activity	MET-hourOfWeekday-5-avg_V2	0.086	2.514e-126	77269
Biomarkers	Physical Activity	acc-hourOfWeekend-11-avg_V1	0.086	2.636e-126	77269
Biomarkers	Physical Activity	mixed-hourOfDay-11-avg	-0.086	2.739e-126	77269
Biomarkers	Physical Activity	mean_MET_hours_0to6_V2	0.086	7.333e-126	77269
Biomarkers	Physical Activity	mixed-hourOfDay-5-avg	0.086	1.439e-125	77269
Biomarkers	Physical Activity	mixed-sat-avg	0.086	1.669e-125	77269
Biomarkers	Physical Activity	yfft1_std	0.086	2.123e-125	77269
Biomarkers	Physical Activity	sit.stand-hourOfWeekend-18-avg	-0.086	2.177e-125	77269
Biomarkers	Physical Activity	xfft2_mean	-0.086	2.433e-125	77269
Biomarkers	Physical Activity	median_50%	0.085	1.333e-124	77269
Biomarkers	Physical Activity	walking-hourOfWeekend-20-avg_V2	0.085	1.689e-124	77269
Biomarkers	Physical Activity	xfft7_50%	0.085	5.228e-124	77269
Biomarkers	Physical Activity	xfft8_50%	0.085	2.52e-123	77269
Biomarkers	Physical Activity	yfft3_75%	0.085	3.208e-123	77269
Biomarkers	Physical Activity	mean_MET_hours_19to24_V2	0.085	4.338e-123	77269
Biomarkers	Physical Activity	sedentary-hourOfDay-6-avg	0.085	7.888e-123	77269
Biomarkers	Physical Activity	xfft6_50%	0.084	1.152e-121	77269
Biomarkers	Physical Activity	VPA-hourOfWeekday-7-avg_V1	0.084	1.157e-121	77269
Biomarkers	Physical Activity	zfft1_50%	0.084	1.32e-121	77269
Biomarkers	Physical Activity	xfft9_50%	0.084	1.456e-121	77269
Biomarkers	Physical Activity	sleep-hourOfWeekend-8-avg_V1	0.084	2.4e-121	77269
Biomarkers	Physical Activity	sleep-hourOfDay-15-avg_V1	-0.084	2.708e-121	77269
Biomarkers	Physical Activity	sleep-hourOfWeekend-8-avg_V2	0.084	4.407e-121	77269
Biomarkers	Physical Activity	25thp_75%	0.084	4.64e-121	77269
Biomarkers	Physical Activity	xfft10_50%	0.084	2.076e-120	77269
Biomarkers	Physical Activity	zfft7_50%	0.084	8.259e-120	77269
Biomarkers	Physical Activity	sit.stand-mon-avg	0.084	1.213e-119	77269
Biomarkers	Physical Activity	acc-hourOfWeekday-11-avg_V1	-0.083	2.561e-119	77269
Biomarkers	Physical Activity	xfft11_50%	0.083	3.23e-119	77269
Biomarkers	Physical Activity	enmoTrunc_75%	0.083	4.035e-119	77269
Biomarkers	Physical Activity	mixed-hourOfWeekend-15-avg	0.083	1.101e-118	77269
Biomarkers	Physical Activity	xfft5_50%	0.083	1.685e-118	77269
Biomarkers	Physical Activity	vmfft1_75%	0.083	1.127e-117	77269
Biomarkers	Physical Activity	corrxz_std	-0.083	1.705e-117	77269
Biomarkers	Physical Activity	walking-hourOfWeekday-15-avg_V1	-0.083	3.545e-117	77269
Biomarkers	Physical Activity	std_OutOfBedTime_V2	0.083	6.779e-117	77269
Biomarkers	Physical Activity	xfft12_50%	0.083	6.892e-117	77269
Biomarkers	Physical Activity	mixed-hourOfWeekend-17-avg	0.082	1.761e-116	77269
Biomarkers	Physical Activity	median_75%	0.082	2.056e-116	77269
Biomarkers	Physical Activity	moderate-hourOfDay-10-avg	-0.082	3.015e-116	77269
Biomarkers	Physical Activity	std_acc_MET_vigorous_intensity_V2	0.082	3.599e-116	77269
Biomarkers	Physical Activity	temp_std	0.082	1.634e-115	77269
Biomarkers	Physical Activity	sleep-overall-sd_V1	-0.082	1.683e-115	77269
Biomarkers	Physical Activity	mixed-sun-avg	0.082	3.959e-115	77269
Biomarkers	Physical Activity	MET-weekday-avg_V2	0.082	6.314e-115	77269
Biomarkers	Physical Activity	sedentary-sun-avg	-0.082	1.207e-114	77269
Biomarkers	Physical Activity	avgroll_std	-0.082	1.563e-114	77269
Biomarkers	Physical Activity	sedentary-hourOfWeekday-18-avg	-0.082	1.888e-114	77269
Biomarkers	Physical Activity	MVPA-hourOfDay-15-avg_V1	0.082	5.317e-114	77269
Biomarkers	Physical Activity	sit.stand-hourOfWeekend-16-avg	-0.081	6.569e-114	77269
Biomarkers	Physical Activity	tasks-light-hourOfDay-19-avg	0.081	9.187e-114	77269
Biomarkers	Physical Activity	f1_25%	-0.081	2.079e-113	77269
Biomarkers	Physical Activity	mixed-hourOfWeekend-21-avg	0.081	1.965e-112	77269
Biomarkers	Physical Activity	mixed-hourOfWeekend-13-avg	0.081	3.52e-112	77269
Biomarkers	Physical Activity	xfft4_50%	0.081	4.183e-112	77269
Biomarkers	Physical Activity	25thp_50%	0.081	8.376e-112	77269
Biomarkers	Physical Activity	walking-hourOfWeekday-15-avg_V2	-0.08	1.335e-110	77269
Biomarkers	Physical Activity	avg_daily_met_hours_V1	0.08	5.286e-110	77269
Biomarkers	Physical Activity	MET-overall-avg_V1	0.08	5.327e-110	77269
Biomarkers	Physical Activity	sedentary-hourOfWeekend-13-avg	-0.08	6.25e-110	77269
Biomarkers	Physical Activity	met_hours_per_week_V1	0.08	1.713e-109	77269
Biomarkers	Physical Activity	moderate-hourOfDay-9-avg	-0.08	3.629e-109	77269
Biomarkers	Physical Activity	walking-hourOfWeekend-19-avg_V2	0.08	6.575e-109	77269
Biomarkers	Physical Activity	sit.stand-hourOfWeekend-12-avg	-0.079	1.915e-108	77269
Biomarkers	Physical Activity	MET-hourOfDay-5-avg_V1	0.079	2.376e-108	77269
Biomarkers	Physical Activity	f2_25%	-0.079	8.771e-108	77269
Biomarkers	Physical Activity	enmoAbs_25%	0.079	1.67e-107	77269
Biomarkers	Physical Activity	tasks-light-hourOfWeekday-19-avg	0.079	1.978e-107	77269
Biomarkers	Physical Activity	VPA-hourOfWeekday-6-avg_V1	0.079	4.948e-107	77269
Biomarkers	Physical Activity	vehicle-hourOfDay-10-avg	-0.079	7.167e-107	77269
Biomarkers	Physical Activity	VPA-hourOfWeekend-10-avg_V1	0.079	3.812e-106	77269
Biomarkers	Physical Activity	MET-hourOfDay-12-avg_V2	-0.079	6.231e-106	77269
Biomarkers	Physical Activity	vehicle-hourOfDay-11-avg	-0.079	6.488e-106	77269
Biomarkers	Physical Activity	avg_acc_MET_vigorous_intensity_V2	0.079	6.735e-106	77269
Biomarkers	Physical Activity	sit.stand-sat-avg	-0.078	2.69e-105	77269
Biomarkers	Physical Activity	MVPA-hourOfWeekday-11-avg_V1	-0.078	2.96e-105	77269
Biomarkers	Physical Activity	VPA-hourOfWeekday-21-avg_V1	0.078	4.985e-105	77269
Biomarkers	Physical Activity	zfft6_50%	0.078	1.566e-104	77269
Biomarkers	Physical Activity	MET-sun-avg_V2	0.078	2.701e-104	77269
Biomarkers	Physical Activity	MET-fri-avg_V2	0.078	5.116e-104	77269
Biomarkers	Physical Activity	VPA-hourOfWeekend-11-avg_V1	0.077	2.647e-102	77269
Biomarkers	Physical Activity	vehicle-hourOfWeekday-12-avg	-0.077	4.313e-102	77269
Biomarkers	Physical Activity	VPA-hourOfDay-13-avg_V1	0.077	8.731e-102	77269
Biomarkers	Physical Activity	MVPA-hourOfDay-12-avg_V1	0.077	1.032e-101	77269
Biomarkers	Physical Activity	sleep-hourOfDay-14-avg_V2	-0.077	1.145e-101	77269
Biomarkers	Physical Activity	tasks-light-hourOfDay-21-avg	0.077	1.419e-101	77269
Biomarkers	Physical Activity	acc-hourOfWeekend-10-avg_V1	0.077	6.305e-101	77269
Biomarkers	Physical Activity	VPA-hourOfWeekend-17-avg_V1	0.077	7.422e-101	77269
Biomarkers	Physical Activity	sedentary-weekend-avg	-0.077	1.023e-100	77269
Biomarkers	Physical Activity	yfft10_25%	0.076	2.852e-100	77269
Biomarkers	Physical Activity	bicycling_StdAcc	0.076	1.192e-99	77269
Biomarkers	Physical Activity	min_50%	0.076	3.134e-99	77269
Biomarkers	Physical Activity	sleep-hourOfWeekday-15-avg_V1	-0.076	4.841e-99	77269
Biomarkers	Physical Activity	walking-hourOfDay-12-avg_V1	-0.076	5.714e-99	77269
Biomarkers	Physical Activity	avgyaw_std	-0.075	5.315e-98	77269
Biomarkers	Physical Activity	yfft9_25%	0.075	9.767e-98	77269
Biomarkers	Physical Activity	xfft3_50%	0.075	9.942e-98	77269
Biomarkers	Physical Activity	VPA-hourOfDay-21-avg_V1	0.075	1.264e-97	77269
Biomarkers	Physical Activity	sit.stand-fri-avg	0.075	1.642e-97	77269
Biomarkers	Physical Activity	mixed-hourOfWeekend-14-avg	0.075	1.645e-97	77269
Biomarkers	Physical Activity	walking-hourOfWeekend-21-avg_V2	0.075	1.787e-97	77269
Biomarkers	Physical Activity	sdyaw_75%	0.075	2.161e-97	77269
Biomarkers	Physical Activity	std_OutOfBedTime_V1	0.075	2.947e-97	77269
Biomarkers	Physical Activity	VPA-hourOfWeekend-18-avg_V1	0.075	4.164e-97	77269
Biomarkers	Physical Activity	walking-hourOfDay-12-avg_V2	-0.075	1.007e-96	77269
Biomarkers	Physical Activity	MET-hourOfWeekend-8-avg_V2	-0.075	3.436e-96	77269
Biomarkers	Physical Activity	total_sedentary_weekend	-0.075	4.749e-96	77269
Biomarkers	Physical Activity	total_vehicle_weekend	0.075	7.085e-96	77269
Biomarkers	Physical Activity	vehicle-weekend-avg	0.074	1.601e-95	77269
Biomarkers	Physical Activity	VPA-hourOfWeekend-16-avg_V1	0.074	2.92e-95	77269
Biomarkers	Physical Activity	VPA-hourOfDay-7-avg_V1	0.074	3.453e-95	77269
Biomarkers	Physical Activity	yfft6_25%	0.074	8.36e-95	77269
Biomarkers	Physical Activity	sedentary-hourOfWeekday-19-avg	-0.074	3.167e-94	77269
Biomarkers	Physical Activity	MAD_25%	0.074	5.178e-94	77269
Biomarkers	Physical Activity	MET-hourOfDay-5-avg_V2	0.074	6.246e-94	77269
Biomarkers	Physical Activity	tasks-light-hourOfWeekday-5-avg	0.074	6.545e-94	77269
Biomarkers	Physical Activity	VPA-hourOfWeekend-12-avg_V1	0.074	7.55e-94	77269
Biomarkers	Physical Activity	zfft3_mean	0.074	7.567e-94	77269
Biomarkers	Physical Activity	vehicle-fri-avg	0.074	8.545e-94	77269
Biomarkers	Physical Activity	VPA-hourOfWeekend-13-avg_V1	0.074	1.577e-93	77269
Biomarkers	Physical Activity	xfft1_75%	-0.073	4.833e-92	77269
Biomarkers	Physical Activity	yfft11_25%	0.073	6.183e-92	77269
Biomarkers	Physical Activity	zfft10_25%	0.073	4.809e-91	77269
Biomarkers	Physical Activity	entropy_max	0.073	9.85e-91	77269
Biomarkers	Physical Activity	sedentary-hourOfDay-19-avg	-0.072	3.724e-90	77269
Biomarkers	Physical Activity	sedentary-hourOfWeekend-18-avg	-0.072	6.73e-90	77269
Biomarkers	Physical Activity	yfft8_25%	0.072	1.765e-89	77269
Biomarkers	Physical Activity	sdroll_50%	0.072	3.569e-89	77269
Biomarkers	Physical Activity	MVPA-hourOfWeekend-9-avg_V1	0.072	4.456e-89	77269
Biomarkers	Physical Activity	VPA-hourOfDay-12-avg_V1	0.072	9.929e-89	77269
Biomarkers	Physical Activity	zfft9_25%	0.072	1.676e-88	77269
Biomarkers	Physical Activity	vmfft6_25%	0.072	2.892e-88	77269
Biomarkers	Physical Activity	yfft7_25%	0.071	4.675e-88	77269
Biomarkers	Physical Activity	xfft4_75%	0.071	6.74e-88	77269
Biomarkers	Physical Activity	VPA-hourOfWeekend-14-avg_V1	0.071	1.21e-87	77269
Biomarkers	Physical Activity	VPA-hourOfWeekend-9-avg_V1	0.071	1.439e-87	77269
Biomarkers	Physical Activity	avgArmAngel_min	-0.071	1.676e-87	77269
Biomarkers	Physical Activity	walking-hourOfWeekday-5-avg_V2	0.071	1.73e-87	77269
Biomarkers	Physical Activity	zfft5_50%	0.071	2.067e-87	77269
Biomarkers	Physical Activity	MET-hourOfWeekday-14-avg_V2	-0.071	5.215e-87	77269
Biomarkers	Physical Activity	VPA-hourOfWeekend-15-avg_V1	0.071	7.211e-87	77269
Biomarkers	Physical Activity	vehicle-hourOfDay-20-avg	0.071	1.119e-86	77269
Biomarkers	Physical Activity	zfft2_25%	0.071	1.582e-86	77269
Biomarkers	Physical Activity	yMean_max	0.071	8.447e-86	77269
Biomarkers	Physical Activity	xfft1_std	0.071	8.567e-86	77269
Biomarkers	Physical Activity	moderate-hourOfDay-11-avg	-0.07	1.409e-85	77269
Biomarkers	Physical Activity	zfft11_25%	0.07	1.464e-85	77269
Biomarkers	Physical Activity	vehicle-sat-avg	0.07	1.84e-85	77269
Biomarkers	Physical Activity	sleep-hourOfWeekend-21-avg_V2	-0.07	5.559e-85	77269
Biomarkers	Physical Activity	VPA-hourOfDay-6-avg_V1	0.07	6.287e-85	77269
Biomarkers	Physical Activity	vmfft5_25%	0.07	1.803e-84	77269
Biomarkers	Physical Activity	sit.stand-hourOfDay-13-avg	0.07	2.531e-84	77269
Biomarkers	Physical Activity	vmfft9_25%	0.07	3.95e-84	77269
Biomarkers	Physical Activity	sedentary-hourOfWeekend-17-avg	-0.07	5.264e-84	77269
Biomarkers	Physical Activity	vmfft10_25%	0.07	1.097e-83	77269
Biomarkers	Physical Activity	0.9_percentile_minute_acc_V2	0.069	3.071e-83	77269
Biomarkers	Physical Activity	0.9_percentile_minute_acc_V1	0.069	3.071e-83	77269
Biomarkers	Physical Activity	acc-hourOfDay-15-avg_V1	0.069	3.565e-83	77269
Biomarkers	Physical Activity	tasks-light-hourOfWeekday-21-avg	0.069	3.82e-83	77269
Biomarkers	Physical Activity	MET-thur-avg_V2	0.069	2.032e-82	77269
Biomarkers	Physical Activity	temp_min	-0.069	3.471e-82	77269
Biomarkers	Physical Activity	sleep-hourOfWeekend-21-avg_V1	-0.069	5.227e-82	77269
Biomarkers	Physical Activity	sit.stand-hourOfWeekend-11-avg	-0.069	5.472e-82	77269
Biomarkers	Physical Activity	sleep-hourOfDay-14-avg_V1	-0.069	7.021e-82	77269
Biomarkers	Physical Activity	skew_max	0.069	2.036e-81	77269
Biomarkers	Physical Activity	xfft3_75%	0.068	5.522e-81	77269
Biomarkers	Physical Activity	sit.stand-hourOfWeekend-14-avg	-0.068	6.286e-81	77269
Biomarkers	Physical Activity	mixed-hourOfDay-17-avg	0.068	6.585e-81	77269
Biomarkers	Physical Activity	acc-weekend-avg_V1	0.068	6.805e-81	77269
Biomarkers	Physical Activity	MPD_25%	0.068	6.805e-81	77269
Biomarkers	Physical Activity	sit.stand-hourOfWeekend-15-avg	-0.068	1.463e-80	77269
Biomarkers	Physical Activity	sleep-hourOfDay-8-avg_V2	-0.068	1.106e-79	77269
Biomarkers	Physical Activity	sit.stand-hourOfWeekday-8-avg	0.068	1.709e-79	77269
Biomarkers	Physical Activity	bicycling-hourOfWeekday-18-avg	0.068	1.957e-79	77269
Biomarkers	Physical Activity	zfft8_25%	0.068	2.105e-79	77269
Biomarkers	Physical Activity	sedentary-hourOfWeekend-12-avg	-0.068	2.348e-79	77269
Biomarkers	Physical Activity	tasks-light-hourOfDay-5-avg	0.068	2.946e-79	77269
Biomarkers	Physical Activity	MVPA-hourOfWeekday-13-avg_V1	0.068	3.239e-79	77269
Biomarkers	Physical Activity	yfft12_25%	0.068	7.669e-79	77269
Biomarkers	Physical Activity	MET-hourOfWeekend-8-avg_V1	-0.067	1.078e-78	77269
Biomarkers	Physical Activity	vmfft11_25%	0.067	2.553e-78	77269
Biomarkers	Physical Activity	VPA-hourOfWeekday-16-avg_V1	0.067	3.539e-78	77269
Biomarkers	Physical Activity	zfft1_std	0.067	3.818e-78	77269
Biomarkers	Physical Activity	sdyaw_50%	0.067	4.223e-78	77269
Biomarkers	Physical Activity	vmfft8_25%	0.067	4.931e-78	77269
Biomarkers	Physical Activity	moderate-hourOfWeekday-5-avg	0.067	4.939e-78	77269
Biomarkers	Physical Activity	mixed-hourOfWeekday-14-avg	-0.067	8.564e-78	77269
Biomarkers	Physical Activity	avgArmAngel_25%	-0.067	1.02e-77	77269
Biomarkers	Physical Activity	acc-hourOfWeekend-20-avg_V1	0.067	3.946e-77	77269
Biomarkers	Physical Activity	vmfft7_25%	0.067	4.671e-77	77269
Biomarkers	Physical Activity	walking-hourOfWeekend-12-avg_V1	0.067	7.984e-77	77269
Biomarkers	Physical Activity	MET-hourOfWeekday-15-avg_V1	-0.067	9.087e-77	77269
Biomarkers	Physical Activity	zfft5_75%	0.067	1.637e-76	77269
Biomarkers	Physical Activity	MET-hourOfWeekday-13-avg_V1	-0.067	1.722e-76	77269
Biomarkers	Physical Activity	sleep-hourOfDay-8-avg_V1	-0.067	1.795e-76	77269
Biomarkers	Physical Activity	sit.stand-hourOfWeekend-8-avg	-0.066	1.878e-76	77269
Biomarkers	Physical Activity	sleep-hourOfWeekend-18-avg_V2	-0.066	2.757e-76	77269
Biomarkers	Physical Activity	sedentary-overall-sd	0.066	5.433e-76	77269
Biomarkers	Physical Activity	zfft12_25%	0.066	1.128e-75	77269
Biomarkers	Physical Activity	sleep-hourOfWeekday-14-avg_V2	-0.066	1.223e-75	77269
Biomarkers	Physical Activity	vehicle-wed-avg	0.066	2.868e-75	77269
Biomarkers	Physical Activity	sleep-hourOfWeekend-18-avg_V1	-0.065	4.165e-74	77269
Biomarkers	Physical Activity	moderate-hourOfWeekday-18-avg	0.065	7.025e-74	77269
Biomarkers	Physical Activity	walking-hourOfDay-5-avg_V2	0.065	1.727e-73	77269
Biomarkers	Physical Activity	avgpitch_75%	-0.065	2.527e-73	77269
Biomarkers	Physical Activity	moderate-hourOfDay-18-avg	0.065	3.505e-73	77269
Biomarkers	Physical Activity	zMean_25%	-0.065	5.544e-73	77269
Biomarkers	Physical Activity	MET-wed-avg_V2	0.065	9.457e-73	77269
Biomarkers	Physical Activity	yfft5_25%	0.065	1.321e-72	77269
Biomarkers	Physical Activity	total_sedentary_week	0.065	1.471e-72	77269
Biomarkers	Physical Activity	sedentary-overall-avg	0.065	1.48e-72	77269
Biomarkers	Physical Activity	mean_daily_share_sedentary	0.065	1.723e-72	77269
Biomarkers	Physical Activity	sleep-hourOfWeekend-15-avg_V2	-0.064	9.434e-72	77269
Biomarkers	Physical Activity	VPA-hourOfDay-15-avg_V1	0.064	1.139e-71	77269
Biomarkers	Physical Activity	vehicle-tue-avg	0.064	1.491e-71	77269
Biomarkers	Physical Activity	sdpitch_mean	0.064	1.533e-71	77269
Biomarkers	Physical Activity	bicycling-hourOfDay-18-avg	0.064	1.826e-71	77269
Biomarkers	Physical Activity	sit.stand-hourOfWeekday-16-avg	0.064	4.349e-71	77269
Biomarkers	Physical Activity	moderate-hourOfWeekday-13-avg	-0.064	4.924e-71	77269
Biomarkers	Physical Activity	sit.stand-hourOfWeekday-6-avg	0.064	5.156e-71	77269
Biomarkers	Physical Activity	yStd_25%	0.064	1.133e-70	77269
Biomarkers	Physical Activity	sedentary-hourOfWeekend-8-avg	-0.064	1.184e-70	77269
Biomarkers	Physical Activity	sleep-hourOfWeekend-14-avg_V2	-0.064	1.367e-70	77269
Biomarkers	Physical Activity	vehicle-hourOfWeekday-20-avg	0.064	1.6e-70	77269
Biomarkers	Physical Activity	xfft2_75%	-0.064	2.74e-70	77269
Biomarkers	Physical Activity	zfft7_25%	0.064	4.636e-70	77269
Biomarkers	Physical Activity	sedentary-hourOfWeekend-16-avg	-0.063	8.854e-70	77269
Biomarkers	Physical Activity	zfft4_50%	0.063	9.487e-70	77269
Biomarkers	Physical Activity	sleep-hourOfWeekend-15-avg_V1	-0.063	1.119e-69	77269
Biomarkers	Physical Activity	MET-tue-avg_V2	0.063	4.3e-69	77269
Biomarkers	Physical Activity	vehicle-thur-avg	0.063	5.552e-69	77269
Biomarkers	Physical Activity	vmfft12_25%	0.063	6.785e-69	77269
Biomarkers	Physical Activity	sleep-hourOfWeekend-14-avg_V1	-0.063	1.17e-68	77269
Biomarkers	Physical Activity	sleep-hourOfWeekday-5-avg_V2	-0.063	2.569e-68	77269
Biomarkers	Physical Activity	zfft2_std	0.062	1.171e-67	77269
Biomarkers	Physical Activity	bicycling-hourOfWeekday-17-avg	0.062	1.704e-67	77269
Biomarkers	Physical Activity	tasks-light-hourOfWeekend-20-avg	0.062	1.79e-67	77269
Biomarkers	Physical Activity	rollg_std	0.062	2.172e-67	77269
Biomarkers	Physical Activity	moderate-hourOfWeekday-14-avg	-0.062	4.571e-67	77269
Biomarkers	Physical Activity	moderate-hourOfDay-12-avg	-0.062	1.575e-66	77269
Biomarkers	Physical Activity	vehicle-mon-avg	0.062	2.612e-66	77269
Biomarkers	Physical Activity	MET-mon-avg_V2	0.062	6.808e-66	77269
Biomarkers	Physical Activity	sedentary-hourOfWeekend-9-avg	-0.062	8.799e-66	77269
Biomarkers	Physical Activity	p625_25%	0.062	1.034e-65	77269
Biomarkers	Physical Activity	MVPA-hourOfWeekend-1-avg_V1	0.061	2.526e-65	77269
Biomarkers	Physical Activity	MET-hourOfWeekday-8-avg_V2	0.061	2.997e-65	77269
Biomarkers	Physical Activity	mixed-hourOfWeekend-8-avg	-0.061	3.351e-65	77269
Biomarkers	Physical Activity	vehicle-hourOfWeekday-14-avg	-0.061	3.643e-65	77269
Biomarkers	Physical Activity	bicycling-hourOfWeekday-7-avg	0.061	7.99e-65	77269
Biomarkers	Physical Activity	fmax_std	0.061	1.235e-64	77269
Biomarkers	Physical Activity	VPA-hourOfWeekday-22-avg_V1	0.061	2.277e-64	77269
Biomarkers	Physical Activity	totalPower_25%	0.061	2.702e-64	77269
Biomarkers	Physical Activity	sedentary-hourOfWeekend-11-avg	-0.061	7.094e-64	77269
Biomarkers	Physical Activity	mean_daily_share_walking_V1	0.061	9.744e-64	77269
Biomarkers	Physical Activity	total_walking_week_V1	0.061	1.047e-63	77269
Biomarkers	Physical Activity	walking-overall-avg_V1	0.061	1.048e-63	77269
Biomarkers	Physical Activity	MET-fri-avg_V1	0.06	2.954e-63	77269
Biomarkers	Physical Activity	VPA-hourOfDay-8-avg_V1	0.06	4.233e-63	77269
Biomarkers	Physical Activity	moderate-hourOfDay-5-avg	0.06	4.756e-63	77269
Biomarkers	Physical Activity	MVPA-hourOfDay-14-avg_V1	0.06	6.458e-63	77269
Biomarkers	Physical Activity	VPA-hourOfWeekend-19-avg_V1	0.06	8.955e-63	77269
Biomarkers	Physical Activity	walking-overall-sd_V1	0.06	9.578e-63	77269
Biomarkers	Physical Activity	std_daily_share_tasks-light	0.06	1.623e-62	77269
Biomarkers	Physical Activity	bicycling-hourOfDay-17-avg	0.06	2.283e-62	77269
Biomarkers	Physical Activity	sleep-hourOfWeekend-16-avg_V2	-0.06	2.427e-62	77269
Biomarkers	Physical Activity	coefvariation_std	0.06	4.243e-62	77269
Biomarkers	Physical Activity	MET-weekday-avg_V1	0.06	1.125e-61	77269
Biomarkers	Physical Activity	walking-hourOfDay-14-avg_V2	-0.059	2.731e-61	77269
Biomarkers	Physical Activity	zfft1_25%	0.059	3.662e-61	77269
Biomarkers	Physical Activity	zfft6_25%	0.059	3.801e-61	77269
Biomarkers	Physical Activity	avgpitch_25%	0.059	5.049e-61	77269
Biomarkers	Physical Activity	VPA-hourOfDay-14-avg_V1	0.059	6.244e-61	77269
[truncated: 3,783 more rows]
