# Supplementary material for: Machine learning approaches to predict age from accelerometer records of physical activity at biobank scale
Source: PLOS Digit Health. 2023 Jan 24;2(1):e0000176. doi: 10.1371/journal.pdig.0000176 (PMC9931315; doi:10.1371/journal.pdig.0000176)
Supplement: S22 Table — (XLSX) [file pdig.0000176.s040.xlsx]

## Sheet: Sheet1
Physical activity dimension	Our model				Model(s) in the literature
	R-Squared (%)	RMSE (years)	Sample size	Age range (years)	R-Squared (%)	RMSE (years)	Algorithm	Sample size	Age range (years)	Authors
Daily life	63.5±0.2	4.71±0.01	77269	43.5-79.0	56; 38.4	14; 15.74	CNN; CNN-LSTM	7,454; 4,268	6-84; 18-84	Pyrkov et al.; Rahman and Adjeroh
Gait	32.3±0.2	5.69±0.01	98215	43.5-79.0	N/A; N/A; N/A; 88.82% (classification accuracy); 37.21; N/A	3.02; 8.2; N/A; 14.73; 6.78 (all MAEs)	Feature engineering; Feature engineering; Random forest; Neural network; Support vector machine	1,870; 1,728; 26; 142; 63,846	20-30; 2-94; NA (mean: 48.1, std: 12.7); 13-82; 2-90	Lu and Tan; Makihara et al.; Riaz et al.; Hoffmann et al.; Li et al.
